# Supplementary material for: Identification of genes associated with ricinoleic acid accumulation in Hiptage benghalensis via transcriptome analysis
Source: Biotechnol Biofuels. 2019 Jan 21;12:16. doi: 10.1186/s13068-019-1358-2 (PMC6340187; doi:10.1186/s13068-019-1358-2)
Supplement: Supplementary file 1 — Additional file 1: Table S1. Ricinoleic acid content of seeds from six Hiptage species. [file 13068_2019_1358_MOESM1_ESM.xlsx]

## Sheet: Sheet1
Additional file 1: Table S1. Ricinoleic acid content of seeds from six Hiptage species.
Species	H. minor	H. candicans	H. luodianensis	H. yunnanensis	H. multiflora	H. benghalensis
Ricinoleic acid content %	81.20±0.58	79.09±0.75	75.84±0.81	79.28±0.92	76.41±0.47	81.48±0.44
Reported values are means ± SD, n = 3.
