# Supplementary material for: Identification of genes associated with ricinoleic acid accumulation in Hiptage benghalensis via transcriptome analysis
Source: Biotechnol Biofuels. 2019 Jan 21;12:16. doi: 10.1186/s13068-019-1358-2 (PMC6340187; doi:10.1186/s13068-019-1358-2)
Supplement: Supplementary file 3 — Additional file 3: Table S2. Summary of the Illumina sequencing data. [file 13068_2019_1358_MOESM3_ESM.xlsx]

## Sheet: Sheet1
Additional file 3: Table S2. Summary of the Illumina sequencing data.
Sample	Reads	Bases(G)	Q30(%)	GC(%)	Mapped Reads(%)
S1r1	24605177	7.31	90.25	44.51	17,187,565 (69.85%)
S1r2	23383748	6.95	90.15	44.62	15,733,023 (67.28%)
S1r3	24104282	7.17	89.78	44.81	16,810,454 (69.74%)
S2	30353622	9.04	94.16	44.25	20,627,223 (67.96%)
S3r1	31167645	9.27	90.35	43.8	21,915,668 (70.32%)
S3r2	31367638	9.35	94.03	44.89	20,018,943 (68.00%)
S3r3	29438137	8.77	88.71	44.46	22,695,331 (72.35%)
S4r1	20482298	6.11	89.37	45.84	15,746,942 (76.88%)
S4r2	23155218	6.9	89.78	45.59	17,270,729 (74.59%)
S4r3	21577102	6.42	89.74	45.25	15,482,064 (71.75%)
S5	27299937	8.14	93.86	44.6	19,483,596 (71.37%)
Average	26084982	7.77	90.93	44.78	18,451,958 (71.21%)
