# Supplementary material for: Identification of genes associated with ricinoleic acid accumulation in Hiptage benghalensis via transcriptome analysis
Source: Biotechnol Biofuels. 2019 Jan 21;12:16. doi: 10.1186/s13068-019-1358-2 (PMC6340187; doi:10.1186/s13068-019-1358-2)
Supplement: Supplementary file 6 — Additional file 6: Table S3. Expression of lipid metabolism associated genes in H. benghalensis. [file 13068_2019_1358_MOESM6_ESM.xlsx]

## Sheet: Sheet1
Additional file 6: Table S3. Expression of lipid metabolism associated genes in H. benghalensis.
ARALIP pathway(s)	Arabidopsis thaliana TAIR ID	Protein/Gene Abbreviation	Annotation (TAIR and ARALIP)	% Amino Acid Identities: Hiptage to Arabidopsis thaliana	Ricinus communis NCBI ID	Annotation (NCBI)	% Amino Acid Identities:Hiptage to Ricinus	FPKM
								S1	S2	S3	S4	S5
Aromatic Suberin Synthesis	AT1G51680	CL1	4-coumarate:CoA ligase 1	62.983	XP_002512781.1	4-coumarate--CoA ligase 2	75.529	17.9833	16.73	16.8033	15.56	18.72
Aromatic Suberin Synthesis	AT1G65060	CL3	4-coumarate:CoA ligase 3	74.719	XP_002520028.1	4-coumarate--CoA ligase 2	84.73	0.436667	1.49	0.733333	0.463333	1.15
Aromatic Suberin Synthesis	AT4G34050	COM	S-adenosyl-L-methionine-dependent methyltransferases superfamily protein	87.295	XP_002518739.1	caffeoyl-CoA O-methyltransferase	90.323	47.7033	108.08	64.4967	9.13333	0.46
Aromatic Suberin Synthesis	AT2G30490	CYP73A5	cinnamate-4-hydroxylase	85.347	XP_002523952.1	trans-cinnamate 4-monooxygenase	93.483	5550.49	3148.94	9237.71	12160.6	11299.2
Aromatic Suberin Synthesis	AT2G40890	CYP98A3	cytochrome P450%2C family 98%2C subfamily A%2C polypeptide 3	82.645	XP_002526203.1	cytochrome P450 98A2	90.496	75.0767	158.07	49.36	141.943	475.35
beta-Oxidation	AT4G00520	ACT1	acyl-CoA thioesterase family protein	51.408	XP_002511851.1	acyl-coenzyme A thioesterase 8 isoform X1	71.277	1.77667	1.76	1.94667	0.65	1.24
beta-Oxidation	AT1G01710	ACT2	acyl-CoA thioesterase II	64.569	XP_002511851.1	acyl-coenzyme A thioesterase 8 isoform X1	72.326	42.0567	36.52	30.9	16.0267	29.01
beta-Oxidation	AT4G16760	ACX1	acyl-CoA oxidase 1	78.064	XP_015578578.1	peroxisomal acyl-coenzyme A oxidase 1	85.628	97.9233	95.8	68.06	44.9867	146.92
beta-Oxidation	AT5G65110	ACX2	acyl-CoA oxidase 2	83.756	XP_015583267.1	acyl-coenzyme A oxidase 2, peroxisomal	86.854	16.7133	12.51	24.95	56.54	125.87
beta-Oxidation	AT1G06290	ACX3	acyl-CoA oxidase 3	73.958	XP_002525155.2	acyl-coenzyme A oxidase 3, peroxisomal	80.265	75.5467	67.33	56.72	37.12	66.23
beta-Oxidation	AT3G51840	ACX4	acyl-coenzyme A oxidase	78.49	XP_002532113.1	acyl-coenzyme A oxidase 4, peroxisomal	82.5	13.86	16.23	30.49	34.69	49.45
beta-Oxidation	AT2G35690	ACX5	acyl-CoA oxidase 5	76.493	XP_015578578.1	peroxisomal acyl-coenzyme A oxidase 1	85.549	1.33333	1.35	1.10667	0.96	3.03
beta-Oxidation	AT1G06310	ACX6	acyl-CoA oxidase 6	72.174	XP_002525155.2	acyl-coenzyme A oxidase 3, peroxisomal	82.319	6.02	5.58	4.65	2.53667	3.94
beta-Oxidation	AT4G29010	AIM1	enoyl-CoA hydratase/isomerase family	73.204	XP_002514279.1	peroxisomal fatty acid beta-oxidation multifunctional protein AIM1	78.453	41.3067	44.51	31.72	12.73	21.26
beta-Oxidation	AT4G39850	CTS	peroxisomal ABC transporter 1	74.608	XP_002515826.2	ABC transporter D family member 1	79.474	36.8833	36.73	25.3	19.4433	56.28
beta-Oxidation	AT3G12800	DCR	short-chain dehydrogenase-reductase B	77.817	XP_002513357.1	peroxisomal 2,4-dienoyl-CoA reductase	85.512	113.947	101.3	103.323	53.23	54.21
beta-Oxidation	AT3G06860	ECH	3-hydroxyacyl-CoA dehydrogenase	79.498	XP_025012711.1	low quality protein: glyoxysomal fatty acid beta-oxidation multifunctional protein MFP-a	80.055	11.7367	19.75	38.73	143.68	597.16
beta-Oxidation	AT1G76150	ECH2	enoyl-CoA hydratase 2	70.608	XP_002510625.1	enoyl-CoA hydratase 2, peroxisomal isoform X2	75.667	93.5433	84.15	83.7667	65.3	76.12
beta-Oxidation	AT5G65940	HIBCH	beta-hydroxyisobutyryl-CoA hydrolase 1	67.024	XP_002526525.1	3-hydroxyisobutyryl-CoA hydrolase 1 isoform X2	73.438	40.3633	34.39	43.2333	40.28	64.1
beta-Oxidation	AT2G33150	KAR	3-oxoacyl-[acyl-carrier-protein] reductase	85.714	XP_015574109.1	3-ketoacyl-CoA thiolase 2, peroxisomal	87.229	61.9467	221.8	454.01	31.43	11.26
beta-Oxidation	AT1G04710	KAT1	peroxisomal 3-ketoacyl-CoA thiolase 4	82.738	XP_015574109.1	3-ketoacyl-CoA thiolase 2, peroxisomal	79.167	5.00667	3.41	5.07	1.58333	2.83
beta-Oxidation	AT3G05970	LACS6	long-chain acyl-CoA synthetase 6	81.818	NP_001310618.1	long chain acyl-CoA synthetase 6, peroxisomal	87.002	2.25667	1.28	1.24667	8.53	40.37
beta-Oxidation	AT5G27600	LACS7	long-chain acyl-CoA synthetase 7	78.714	NP_001310697.1	long chain acyl-CoA synthetase 7, peroxisomal	82.143	0.4	1.27	0.07	0	1.27
Cuticular Wax Synthesis	AT1G10670	ACLA-1	ATP-citrate lyase A-1	86.525	XP_002525398.1	ATP-citrate synthase alpha chain protein 1	91.253	442.343	242.05	149.067	48.52	79.18
Cuticular Wax Synthesis	AT1G60810	ACLA-2	ATP-citrate lyase A-2	84.387	XP_002525398.1	ATP-citrate synthase alpha chain protein 1	90.706	8.79667	5.78	4.86667	2.03	5.03
Cuticular Wax Synthesis	AT1G09430	ACLA-3	ATP-citrate lyase A-3	89.762	XP_002512567.1	ATP-citrate synthase alpha chain protein 2	93.144	132.65	144.03	108.933	38.55	52.91
Cuticular Wax Synthesis	AT3G06650	ACLB-1	ATP-citrate lyase B-1	84.974	XP_015574749.1	ATP-citrate synthase beta chain protein 2	87.737	4.85333	7.49	9.99	1.07667	1.14
Cuticular Wax Synthesis	AT5G49460	ACLB-2	ATP citrate lyase subunit B 2	93.586	XP_015574749.1	ATP-citrate synthase beta chain protein 2	95.888	299.6	204.21	119.293	27.2967	30.45
Cuticular Wax Synthesis	AT1G36160	BC1	biotin carboxylase	73.131	XP_002513881.1	acetyl-CoA carboxylase 1	81.534	67.4533	35.38	24.205	8.72333	8.25
Cuticular Wax Synthesis	AT1G02205	CER1	fatty acid hydroxylase superfamily	66.021	XP_002526512.1	protein ECERIFERUM 1	64.311	19.7933	49.85	38.1033	24.06	36.66
Cuticular Wax Synthesis	AT5G57800	CER3	fatty acid hydroxylase superfamily	65.385	XP_002528208.3	low quality protein: protein ECERIFERUM 3	64.791	22.91	37.81	50.1433	124.65	83.64
Cuticular Wax Synthesis	AT4G33790	CER4	Jojoba acyl CoA reductase-related male sterility protein	40.741	XP_002529056.2	fatty acyl-CoA reductase 3	37.037	0.02	0	0	0.0166667	0
Cuticular Wax Synthesis	AT3G60500	CER7	3'-5'-exoribonuclease family protein	66.048	XP_002531128.1	exosome complex component RRP45A	71.277	23.0767	31.44	19.0933	12.5233	24.03
Cuticular Wax Synthesis	AT2G23180	CYP96A1	cytochrome P450%2C family 96%2C subfamily A%2C polypeptide 1	45.066	XP_002521474.1	alkane hydroxylase MAH1	50.658	16.39	15.54	2.66667	0.07	0
Cuticular Wax Synthesis	AT4G39490	CYP96A10	cytochrome P450%2C family 96%2C subfamily A%2C polypeptide 10	34.459	XP_002529227.1	alkane hydroxylase MAH1	54.412	4.76667	4.14	0.746667	0.04	0
Cuticular Wax Synthesis	AT2G18370	LTP type 1	bifunctional inhibitor/lipid-transfer protein/seed storage 2S albumin superfamily protein	48.214	XP_002531706.2	non-specific lipid-transfer protein 8	66.957	2.53	3.38	10.87	11.0633	1.8
Cuticular Wax Synthesis	AT5G59310	LTP type 1	lipid transfer protein 4	52.212	XP_002528683.1	non-specific lipid-transfer protein 1	52.174	99.94	557.61	1218.2	942.513	3433.8
Cuticular Wax Synthesis	AT3G18280	LTP type 2	bifunctional inhibitor/lipid-transfer protein/seed storage 2S albumin superfamily protein	44.681	XP_002527025.2	non-specific lipid-transfer protein 2	46.237	617.79	542.99	1409.83	617.317	120.14
Cuticular Wax Synthesis	AT5G48485	LTP type 3	bifunctional inhibitor/lipid-transfer protein/seed storage 2S albumin superfamily protein	44.304	XP_002529688.1	putative lipid-transfer protein DIR1	58.889	383.527	59.36	7.58	17.84	2.88
Cuticular Wax Synthesis	AT1G62790	LTP type 5	bifunctional inhibitor/lipid-transfer protein/seed storage 2S albumin superfamily protein	42.727	XP_002509588.1	lipid transfer-like protein VAS	60.396	38.9833	25.95	113.953	116.57	136.34
Cuticular Wax Synthesis	AT4G04320	MCD	malonyl-CoA decarboxylase family protein	74.695	XP_002518428.2	malonyl-CoA decarboxylase, mitochondrial	72.872	6.45	4.45	6.03667	3.85333	5.13
Cuticular Wax Synthesis	AT2G13820	nsLTP	non-specific lipid-transfer protein	65.517	XP_002530278.1	non-specific lipid-transfer protein-like protein At5g64080	77.193	24.0733	1.83	0.57	0.203333	0
Cuticular Wax Synthesis	AT3G27670	RST1	ARM repeat superfamily protein	50.507	XP_015576181.1	protein RST1 isoform X3	63.63	16.9767	16.91	19.6933	10.76	13.54
Cuticular Wax Synthesis	AT1G53270	WBC10	ABC-2 type transporter family protein	34.528	XP_015573005.1	ABC transporter G family member 5	54.072	0	0	0.0433333	0	0
Cuticular Wax Synthesis	AT1G31770	WBC14	ATP-binding cassette 14	74.045	XP_002519942.1	ABC transporter G family member 14	78.88	13.8633	6.31	1.39333	0.353333	0.19
Cuticular Wax Synthesis	AT3G21090	WBC15	ABC-2 type transporter family protein	75.672	XP_002513520.1	ABC transporter G family member 15	80.057	8.08	24.12	14.51	29.68	111.22
Cuticular Wax Synthesis	AT3G53510	WBC20	ABC-2 type transporter family protein	81.206	XP_025014226.1	ABC transporter G family member 20-like	87.338	1.8	9.62	7.99667	0.576667	0.07
Cuticular Wax Synthesis	AT3G25620	WBC21	ABC-2 type transporter family protein	66.301	XP_015578001.1	ABC transporter G family member 21	72.424	5.04333	0.98	1.44667	1.15	0.91
Cuticular Wax Synthesis	AT1G71960	WBC26	ATP-binding casette family G25	63.953	XP_025015772.1	ABC transporter G family member 25	73.004	0.88	0.44	0.79	0.65	0.54
Cuticular Wax Synthesis	AT3G52310	WBC28	ABC transporter G family member 27	81.25	XP_002524100.1	ABC transporter G family member 22 isoform X1	89.062	0.29	0.16	0.35	0.0566667	0
Cuticular Wax Synthesis	AT5G60740	WBC29	ABC transporter family protein	67.862	XP_002530934.1	ABC transporter G family member 24	77.442	13.32	10.82	5.87667	2.52667	4.5
Cuticular Wax Synthesis	AT2G28070	WBC3	ABC-2 type transporter family protein	79.651	XP_025013944.1	ABC transporter G family member 3	88.058	52.75	65.77	31.0067	16.89	25.15
Cuticular Wax Synthesis	AT2G13610	WBC5	ABC-2 type transporter family protein	68.105	XP_015573005.1	ABC transporter G family member 5	75	28.0967	25.96	18.4833	2.96333	1.66
Cuticular Wax Synthesis	AT5G13580	WBC6	ABC-2 type transporter family protein	85	XP_002525084.1	ABC transporter G family member 6	91.556	0.0333333	0.1	0.553333	0.0266667	0
Cuticular Wax Synthesis	AT2G01320	WBC7	ABC-2 type transporter family protein	75.641	XP_002526603.2	ABC transporter G family member 7	80.478	27.18	21.57	27.6333	48.1967	70.09
Cuticular Wax Synthesis	AT5G52860	WBC8	ABC-2 type transporter family protein	69.697	XP_015571145.1	ABC transporter G family member 8	74.428	37.67	57.11	29.6667	11.9867	4.12
Cuticular Wax Synthesis	AT4G27420	WBC9	ABC-2 type transporter family protein	61.746	XP_002533914.1	ABC transporter G family member 9	67.035	98.78	295.84	146.257	34.1567	33.88
Cuticular Wax Synthesis	AT3G49190	WSD	O-acyltransferase (WSD1-like) family protein	28.85	XP_002517893.1	O-acyltransferase WSD1	73.774	31.6833	23.57	24.7567	12.9967	24.97
Cuticular Wax Synthesis	AT5G53390	WSD1	O-acyltransferase (WSD1-like) family protein	54.667	XP_002523348.1	O-acyltransferase WSD1	68.539	0.02	0.02	0.1	0.02	0.08
Cutin Synthesis	AT4G00360	CYP86A2	cytochrome P450%2C family 86%2C subfamily A%2C polypeptide 2	76.49	XP_015584331.1	low quality protein: cytochrome P450 86A8	81	0.563333	1.53	0.33	0.366667	0.51
Cutin Synthesis	AT2G45970	CYP86A8	cytochrome P450%2C family 86%2C subfamily A%2C polypeptide 8	52.465	XP_002509820.1	cytochrome P450 86A22	65.772	4.07667	4.05	1.67667	1.86333	2.48
Cutin Synthesis	AT4G01950	GPAT3	glycerol-3-phosphate acyltransferase 3	63.602	XP_015572336.1	probable glycerol-3-phosphate acyltransferase 3	73.282	0.52	1.54	1	0.216667	0.07
Cutin Synthesis	AT2G38110	GPAT6	glycerol-3-phosphate acyltransferase 6	76.248	XP_002531350.2	low quality protein: glycerol-3-phosphate 2-O-acyltransferase 6	83.871	6.59333	16.52	2.635	0.24	0.46
Cutin Synthesis	AT4G00400	GPAT8	glycerol-3-phosphate acyltransferase 8	76.955	XP_002511873.1	probable glycerol-3-phosphate acyltransferase 8	83.402	7.15667	18.56	2.90667	1.26	0.76
Cutin Synthesis	AT1G72970	HTD	glucose-methanol-choline (GMC) oxidoreductase family protein	70.39	XP_015579817.1	protein HOTHEAD isoform X2	79.464	33.68	36.03	13.9767	2.34	3.46
Cutin Synthesis	AT2G47240	LACS1	long chain acyl-CoA synthetase	70	XP_015572372.1	long chain acyl-CoA synthetase 1	77.603	0.0966667	0	24.205	3.92	0.39
Cutin Synthesis	AT1G49430	LACS2	long-chain acyl-CoA synthetase 2	67.927	XP_015574567.1	long chain acyl-CoA synthetase 2	77.169	17.2233	23.35	0.575	0.333333	0.03
Cutin Synthesis	AT5G23940	PEL3	HXXXD-type acyl-transferase family protein	68.519	XP_002513671.1	BAHD acyltransferase DCR	77.594	49.5967	52.6	4.81	4	14.9
Cutin Synthesis	AT1G17840	WBC11	white-brown complex-like protein	89.099	XP_015578765.1	ABC transporter G family member 11	93.196	8.66333	16.42	13.1133	34.9533	91.05
Cutin Synthesis	AT5G15310	MYB	myb domain protein 16	55.789	XP_015583755.1	transcription factor MYB106	66.265	16.5867	3.26	0.27	0.1	0.29
Eukaryotic Phospholipid Synthesis	AT1G13560	AAPT1/DAG-CPT	aminoalcoholphosphotransferase 1	84.833	XP_025012336.1	choline/ethanolaminephosphotransferase 1	88.946	101.263	111.7	55.36	22.4133	59.57
Eukaryotic Phospholipid Synthesis	AT5G53470	ACBP1	acyl-CoA binding protein 1	52.133	XP_015579102.1	acyl-CoA-binding domain-containing protein 1	50.917	0.196667	0	0.0566667	0.0733333	0.1
Eukaryotic Phospholipid Synthesis	AT4G27780	ACBP2	acyl-CoA binding protein 2	64.146	XP_015579102.1	acyl-CoA-binding domain-containing protein 1	73.446	56.49	70.78	101.62	136.713	131.49
Eukaryotic Phospholipid Synthesis	AT4G24230	ACBP3	acyl-CoA-binding domain 3	51.181	XP_015575893.1	acyl-CoA-binding domain-containing protein 3	55.063	25.1333	24.42	15.3967	8.67	12.38
Eukaryotic Phospholipid Synthesis	AT3G05420	ACBP4	acyl-CoA-binding domain-containing protein	72.173	XP_002512412.1	acyl-CoA-binding domain-containing protein 4	78.657	0.923333	0.47	0.505	0.126667	0.23
Eukaryotic Phospholipid Synthesis	AT1G31812	ACBP6	acyl-CoA-binding protein 6	75.01	XP_002519878.2	acyl-CoA-binding protein	87.5	104.96	171.84	717.9	358.83	25.01
Eukaryotic Phospholipid Synthesis	AT4G22340	CDP-DAGS	cytidinediphosphate diacylglycerol synthase 2	81.633	XP_002518397.1	phosphatidate cytidylyltransferase 1	83.493	44.3767	57.53	38.8733	15.7867	19.01
Eukaryotic Phospholipid Synthesis	AT1G62430	CDS1	CDP-diacylglycerol synthase 1	84.615	XP_002518397.1	phosphatidate cytidylyltransferase 1	87.023	28.3933	38.79	18.0067	9.40667	19.1
Eukaryotic Phospholipid Synthesis	AT2G38670	ECT	ethanolamine-phosphate cytidylyltransferase	84.392	XP_002519980.1	ethanolamine-phosphate cytidylyltransferase	81.235	0.21	0.78	2.055	1.29	0.7
Eukaryotic Phospholipid Synthesis	AT4G23850	LACS4	long chain acyl-CoA synthetase	77.147	NP_001310699.1	long chain acyl-CoA synthetase 4	83.435	0.43	1.37	1.74	1.96333	4.4
Eukaryotic Phospholipid Synthesis	AT2G45670	LPEAT2	calcineurin B subunit-like protein	65.017	XP_015584376.1	lysophospholipid acyltransferase LPEAT2	75.57	17.19	17.8	14.4667	11.9667	15.66
Eukaryotic Phospholipid Synthesis	AT3G18000	NMT1	S-adenosyl-L-methionine-dependent methyltransferases superfamily protein	82.609	XP_002532097.1	phosphomethylethanolamine N-methyltransferase isoform X2	86.749	286.63	206.15	76.4767	13.62	28.65
Eukaryotic Phospholipid Synthesis	AT1G68000	PIS1	phosphatidylinositol synthase 1	71.749	XP_002533188.1	probable CDP-diacylglycerol--inositol 3-phosphatidyltransferase 2	78.475	57.9567	45.41	38.56	21.07	16.79
Eukaryotic Phospholipid Synthesis	AT4G38570	PIS2	putative CDP-diacylglycerol-inositol 3-phosphatidyltransferase 2	72.477	XP_002533188.1	probable CDP-diacylglycerol--inositol 3-phosphatidyltransferase 2	76.233	64.8933	68.67	46.95	26.7	29.19
Eukaryotic Phospholipid Synthesis	AT4G16700	PSD1	phosphatidylserine decarboxylase 1	62.996	XP_002530657.2	phosphatidylserine decarboxylase proenzyme 1, mitochondrial	71.076	11.5067	12.92	8.34667	4.54667	7.51
Eukaryotic Phospholipid Synthesis	AT5G57190	PSD2	phosphatidylserine decarboxylase 2	73.821	XP_015579203.1	phosphatidylserine decarboxylase proenzyme 2	75.637	58.76	41.16	45.65	57.93	155.12
Eukaryotic Phospholipid Synthesis	AT4G25970	PSD3	phosphatidylserine decarboxylase 3	65.821	XP_015579203.1	phosphatidylserine decarboxylase proenzyme 2	82.155	0.0233333	0	0.0166667	0.02	0.12
Eukaryotic Phospholipid Synthesis	AT1G15110	PSS	phosphatidyl serine synthase family protein	81.412	XP_015579118.1	CDP-diacylglycerol--serine O-phosphatidyltransferase 1	86.824	22.4333	18.6	28.6367	13.2367	9.36
Eukaryotic Phospholipid Synthesis	AT2G40690	SFD1	NAD-dependent glycerol-3-phosphate dehydrogenase family protein	88.235	XP_002520875.1	glycerol-3-phosphate dehydrogenase [NAD(+)] 2, chloroplastic isoform X1	85.849	1.30667	1.05	0.973333	0.473333	0.7
Eukaryotic Phospholipid Synthesis	AT1G80460	GK	glycerol kinase	76.099	XP_025012832.1	glycerol kinase	77.82	9.13333	11.16	30.045	37.6867	141.95
Eukaryotic Phospholipid Synthesis	AT1G80950	LPEAT1	phospholipid/glycerol acyltransferase family protein	61.975	XP_015575280.1	lysophospholipid acyltransferase LPEAT1 isoform X2	70.854	37.7567	36.48	51.77	29.39	24.9
Eukaryotic Phospholipid Synthesis	AT4G39800	MIPS1	myo-inositol-1-phosphate synthase 1	90.127	NP_001310667.1	inositol-3-phosphate synthase	93.312	4.78667	5.99	8.37333	14.9367	10.85
Eukaryotic Phospholipid Synthesis	AT2G22240	MIPS2	myo-inositol-1-phosphate synthase 2	92.547	NP_001310667.1	inositol-3-phosphate synthase	94.203	739.077	511.81	707.223	785.753	348.62
Eukaryotic Phospholipid Synthesis	AT5G10170	MIPS3	myo-inositol-1-phosphate synthase 3	91.324	NP_001310667.1	inositol-3-phosphate synthase	93.151	16.7933	10.33	10.6867	27.6867	7.48
Fatty Acid Elongation	AT4G34100	CER9	ring/U-box superfamily protein	75.539	XP_015574355.1	probable E3 ubiquitin ligase SUD1	88.4	100.91	98.74	103.437	137.08	225.65
Fatty Acid Elongation	AT1G09330	ECHIDA	golgi apparatus membrane protein-like protein ECHIDNA protein	83.75	XP_002512539.1	golgi apparatus membrane protein-like protein ECHIDNA	81.871	42.9867	37.32	32.5167	12.7067	9.37
Fatty Acid Elongation	AT5G39500	GNOM	GNOM-like 1	55.602	XP_015581385.1	ARF guanine-nucleotide exchange factor GNOM	73.029	0.0433333	0	0.02	0.0133333	0
Fatty Acid Elongation	AT3G61150	HDG1	homeodomain GLABROUS 1	70	XP_002511801.1	homeobox-leucine zipper protein ANTHOCYANINLESS 2 isoform X1	82.264	5.00667	3.37	1.20667	0.63	1.2
Fatty Acid Elongation	AT2G43790	MPK6	MAP kinase 6	90.805	XP_002524853.1	mitogen-activated protein kinase homolog MMK1	93.983	62.2733	60.69	47.5033	26.2733	28.17
Fatty Acid Elongation	AT3G47600	MYB94	myb domain protein 94	50.453	XP_002514763.2	myb-related protein 306	53.892	0.306667	0.15	0.633333	57.5533	383.74
Fatty Acid Elongation	AT5G62470	MYB96	myb domain protein 96	71.711	XP_002514763.2	myb-related protein 306	81.343	0	0	0.07	0.0666667	0
Fatty Acid Elongation	AT3G54010	PAS1	FKBP-type peptidyl-prolyl cis-trans isomerase family protein	69.558	XP_015580274.1	peptidyl-prolyl cis-trans isomerase PASTICCINO1	77.537	25.7167	28.94	29.7333	11.5333	26.88
Fatty Acid Elongation and Cuticular Wax Synthesis	AT3G55360	ECR/CER10	3-oxo-5-alpha-steroid 4-dehydrogenase family protein	80	XP_002530850.1	very-long-chain enoyl-CoA reductase	85.161	69.64	120.97	97.9267	71.4267	181.38
Fatty Acid Elongation and Cuticular Wax Synthesis	AT5G10480	HCD/PAS2	protein-tyrosine phosphatase-like%2C PTPLA	62.041	XP_015583548.1	very-long-chain (3R)-3-hydroxyacyl-CoA dehydratase PASTICCINO 2	66.122	83.5767	70.84	37.2267	25.4733	28.12
Fatty Acid Elongation and Cuticular Wax Synthesis	AT1G67730	KCR1	beta-ketoacyl reductase 1	67.812	XP_002515031.1	very-long-chain 3-oxoacyl-CoA reductase 1	85.312	57.8567	108.48	90.7967	53.68	85.53
Fatty Acid Elongation and Cuticular Wax Synthesis	AT1G01120	KCS1	3-ketoacyl-CoA synthase 1	74.713	XP_002529975.1	3-ketoacyl-CoA synthase 1	80.381	1.1	2.26	1.01667	0.923333	1.76
Fatty Acid Elongation and Cuticular Wax Synthesis	AT2G26250	KCS10	3-ketoacyl-CoA synthase 10	76.138	XP_002516167.1	3-ketoacyl-CoA synthase 10	84.428	21.1267	32.98	10.31	18.5033	29.37
Fatty Acid Elongation and Cuticular Wax Synthesis	AT2G26640	KCS11	3-ketoacyl-CoA synthase 11	81.874	XP_015580982.1	low quality protein: 3-ketoacyl-CoA synthase 11-like	82.546	27.8967	63.29	28.99	36.79	97.09
Fatty Acid Elongation and Cuticular Wax Synthesis	AT2G28630	KCS12	3-ketoacyl-CoA synthase 12	67.58	XP_015579416.1	low quality protein: 3-ketoacyl-CoA synthase 19-like	61.692	18.1967	7.68	0.03	0	0.03
Fatty Acid Elongation and Cuticular Wax Synthesis	AT5G04530	KCS19	3-ketoacyl-CoA synthase 19	64.802	XP_015579416.1	low quality protein: 3-ketoacyl-CoA synthase 19-like	71.765	19.6667	34.8	5.94667	0.67	0
Fatty Acid Elongation and Cuticular Wax Synthesis	AT1G04220	KCS2	3-ketoacyl-CoA synthase 2	59.677	XP_015573443.1	3-ketoacyl-CoA synthase 11	68.732	0.893333	2.76	2.66667	0.353333	0.72
Fatty Acid Elongation and Cuticular Wax Synthesis	AT5G43760	KCS20	3-ketoacyl-CoA synthase 20	70.671	XP_002517035.1	3-ketoacyl-CoA synthase 11	66.423	0.713333	4.45	5.17	5.49667	29.39
Fatty Acid Elongation and Cuticular Wax Synthesis	AT1G19440	KCS4	3-ketoacyl-CoA synthase 4	85.451	XP_002509491.1	3-ketoacyl-CoA synthase 4	88.415	42.3	82.1	47.68	25.44	47.64
Fatty Acid Elongation and Cuticular Wax Synthesis	AT1G25450	KCS5	3-ketoacyl-CoA synthase 5	78.764	XP_025015303.1	3-ketoacyl-CoA synthase 6	86.486	0.856667	0.58	0.0166667	10.0967	18.65
Fatty Acid Elongation and Cuticular Wax Synthesis	AT1G68530	KCS6	3-ketoacyl-CoA synthase 6	85.801	XP_025015303.1	3-ketoacyl-CoA synthase 6	85.519	2.17	1.84	0.13	17.8667	31.99
Fatty Acid Synthesis	AT4G01900	PII	nitrogen regulatory P-II-like protein	84.416	XP_002515226.3	nitrogen regulatory protein P-II homolog	88.312	12.3367	15.16	15.8367	6.25	9.5
GDSL	AT5G33370	CUS2	GDSL-like Lipase/Acylhydrolase superfamily protein	66.949	XP_002522021.1	GDSL esterase/lipase LTL1	78.613	0.16	0.12	0.0133333	0.0533333	0.38
GDSL	AT1G53940	GDSL	GDSL-motif lipase 2	44.575	XP_002533245.1	GDSL esterase/lipase 1	47.453	278.193	136.89	27.2067	1.22333	0.64
GDSL	AT5G40990	GDSL	GDSL lipase 1	30.973	XP_002533919.1	GDSL esterase/lipase 1	35.652	0.02	0	0	0	0
GDSL	AT3G04290	LTL1	li-tolerant lipase 1	74.257	XP_002522020.1	GDSL esterase/lipase LTL1	85.279	3.38333	1	0.0166667	0	0.03
Lipase	AT3G48090	EDS1	alpha/beta-Hydrolases superfamily protein	39.931	XP_002511473.1	protein EDS1B	51.684	28.41	22.77	24.5933	12.9433	24.97
Lipase	AT1G73920	LIP2	triacylglycerol lipase	68.981	XP_002511970.1	uncharacterized protein LOC8286736 isoform X3	70.562	17.02	24.8	231.965	324.33	375.15
Lipase	AT3G52430	PAD4	alpha/beta-Hydrolases superfamily protein	47.801	XP_002522923.2	lipase-like PAD4	64.497	9.82	6.79	19.9333	51.5467	17.62
Lipase	AT1G54570	PES1	esterase/lipase/thioesterase family protein	58.906	XP_002512271.1	acyltransferase-like protein At1g54570, chloroplastic isoform X1	70.11	22.74	27.02	27.15	15.7733	19.83
Lipase	AT3G26840	PES2	esterase/lipase/thioesterase family protein	49.333	XP_002512877.1	acyltransferase-like protein At3g26840, chloroplastic	61.111	0.0933333	0.07	0.02	0	0
Lipid Signaling	AT1G54100	ALDH	aldehyde dehydrogenase 7B4	85.039	XP_002534465.1	aldehyde dehydrogenase family 7 member B4	83.217	195.573	204.4	369.9	298.1	204.86
Lipid Signaling	AT1G08980	AMI1	amidase 1	61.995	XP_015570626.1	amidase 1 isoform X2	69.647	102.253	124.78	118.377	14.8833	25.85
Lipid Signaling	AT3G25780	AOC3	allene oxide cyclase 3	65.152	XP_002530384.1	allene oxide cyclase, chloroplastic	67.954	119.617	70.09	30.2167	4.74333	11.76
Lipid Signaling	AT1G13280	AOC4	allene oxide cyclase 4	69.312	XP_002530384.1	allene oxide cyclase, chloroplastic	68.34	253.87	148.59	53.2133	6.61	7.84
Lipid Signaling	AT5G42650	AOS	allene oxide synthase	62.848	XP_002510320.1	allene oxide synthase	65.595	19.9567	18.53	14.6767	7.38333	22.68
Lipid Signaling	AT2G46090	DGK	diacylglycerol kinase family protein	72.362	XP_002511912.1	sphingoid long-chain bases kinase 2, mitochondrial	82.234	11.72	13.55	15.2767	6.75667	7.13
Lipid Signaling	AT4G30340	DGK	diacylglycerol kinase 7	64.503	XP_002531747.1	diacylglycerol kinase 4	75.155	57.15	59.79	38.6433	19.1067	37.38
Lipid Signaling	AT5G07920	DGK	diacylglycerol kinase1	76.093	XP_002514684.1	diacylglycerol kinase 1	82.83	32.19	34.79	26.81	26.7533	80.65
Lipid Signaling	AT5G63770	DGK2	diacylglycerol kinase 2	65.665	XP_002514684.1	diacylglycerol kinase 1	51.664	6.56667	2.62	7.57333	6.24667	9.05
Lipid Signaling	AT2G18730	DGK3	diacylglycerol kinase 3	65.126	XP_002531747.1	diacylglycerol kinase 4	72.708	2.71333	2.82	1.04	1.01667	2.07
Lipid Signaling	AT2G20900	DGK5	diacylglycerol kinase 5	78.247	XP_002525776.2	diacylglycerol kinase 5	73.163	2.05667	1.72	8.58	7.19667	3.9
Lipid Signaling	AT1G73680	DOX1	alpha dioxygenase	71.994	XP_002529555.1	alpha-dioxygenase 2	79.621	21.5567	36.77	83.6267	39.1167	24.95
Lipid Signaling	AT3G01420	DOX1	peroxidase superfamily protein	61.765	XP_002529555.1	alpha-dioxygenase 2	84.694	0.3	0.79	3.86667	0.743333	0.23
Lipid Signaling	AT5G07360	FAAH	amidase family protein	72.647	XP_015580588.2	low quality protein: uncharacterized protein LOC8275464	71.87	21.11	18.52	23.8867	35.9033	32.07
Lipid Signaling	AT5G64440	FAAH	fatty acid amide hydrolase	64.343	XP_002518319.1	fatty acid amide hydrolase	72.386	13.25	12.18	8.5	4.51333	14.9
Lipid Signaling	AT1G55020	LOX1	lipoxygenase 1	63.773	XP_002512386.1	probable linoleate 9S-lipoxygenase 5	69.053	35.3933	23.83	8.57333	3.56333	3.35
Lipid Signaling	AT3G45140	LOX2	linoleate 13S-lipoxygenase	60.858	XP_002513443.1	linoleate 13S-lipoxygenase 2-1, chloroplastic	73.568	181.703	63.4	9.305	9.55667	5.49
Lipid Signaling	AT1G17420	LOX3	linoleate 13S-lipoxygenase	72.53	XP_025015755.1	linoleate 13S-lipoxygenase 3-1, chloroplastic	70.532	0.406667	4.1	11.72	30.2933	54.94
Lipid Signaling	AT1G72520	LOX4	PLAT/LH2 domain-containing lipoxygenase family protein	78.007	XP_025015755.1	linoleate 13S-lipoxygenase 3-1, chloroplastic	83.103	8.04667	7.11	4.4	6.7	3.47
Lipid Signaling	AT3G22400	LOX5	linoleate 13S-lipoxygenase	62.538	XP_002512386.1	probable linoleate 9S-lipoxygenase 5	69.196	114.147	59.2	8.345	2.06	0.7
Lipid Signaling	AT1G67560	LOX6	PLAT/LH2 domain-containing lipoxygenase family protein	43.392	XP_002513443.1	linoleate 13S-lipoxygenase 2-1, chloroplastic	65.924	0.2	0.19	0	0.0166667	0
Lipid Signaling	AT1G52700	LPL	alpha/beta-Hydrolases superfamily protein	75.099	XP_002517576.1	acyl-protein thioesterase 2	81.496	20.4467	19.06	18.6567	2.74	1.46
Lipid Signaling	AT3G15650	LPL	alpha/beta-Hydrolases superfamily protein	67.729	XP_002517576.1	acyl-protein thioesterase 2	76.357	46.4167	44.14	16.6367	6.29333	12.22
Lipid Signaling	AT4G22300	LPL	carboxylesterase	70.29	XP_002518404.1	probable carboxylesterase SOBER1-like	78.814	14.4967	13.59	16.5467	9.16333	16.58
Lipid Signaling	AT5G20060	LPL	alpha/beta-Hydrolases superfamily protein	72.727	XP_015578035.1	acyl-protein thioesterase 2	83.465	161.693	163.87	141.217	67.6767	80.99
Lipid Signaling	AT5G04540	MTM2	myotubularin-like phosphatases II superfamily	43.443	XP_002533934.1	phosphatidylinositol-3-phosphatase myotubularin-1 isoform X3	43.182	0.0666667	0.18	0.04	0.08	0.1
Lipid Signaling	AT2G06050	OPR	oxophytodienoate-reductase 3	73.98	XP_002516287.1	12-oxophytodienoate reductase 3	79.494	31.6167	37.8	23.57	6.90667	4.12
Lipid Signaling	AT1G76680	OPR1	12-oxophytodienoate reductase 1	75.068	XP_025014415.1	putative 12-oxophytodienoate reductase 11	74.425	91.94	101.43	155.287	64.9467	127.81
Lipid Signaling	AT1G13640	PI4K	phosphatidylinositol 3- and 4-kinase family protein	62.416	XP_002514582.1	phosphatidylinositol 4-kinase gamma 5	73.723	0.113333	0.21	0.0733333	0.0133333	0.03
Lipid Signaling	AT1G26270	PI4K	phosphatidylinositol 3- and 4-kinase family protein	53.72	XP_002514582.1	phosphatidylinositol 4-kinase gamma 5	65.868	0.0666667	0.05	0.03	0.01	0
Lipid Signaling	AT1G49340	PI4K	phosphatidylinositol 3- and 4-kinase family protein	80.182	XP_015574603.1	phosphatidylinositol 4-kinase alpha 1	86.047	66.4333	65.64	63.71	32.4433	52.45
Lipid Signaling	AT1G64460	PI4K	phosphatidylinositol 4-kinase gamma-like protein	64.898	XP_002509976.1	phosphatidylinositol 4-kinase gamma 2	80.328	9.71333	9.42	3.87333	1.55	0.83
Lipid Signaling	AT2G03890	PI4K	phosphoinositide 4-kinase gamma 7	67.879	XP_002514582.1	phosphatidylinositol 4-kinase gamma 5	78.988	138.487	193.53	82.7033	56.6533	97.11
Lipid Signaling	AT5G64070	PI-4Kbeta1	phosphatidylinositol 4-OH kinase beta1	70.881	XP_002517258.2	phosphatidylinositol 4-kinase beta 1 isoform X1	81.421	24.5833	28.19	26.4333	17.9933	21.17
Lipid Signaling	AT5G24240	PI-4Kgamma	phosphatidylinositol 4-kinase gamma-like protein	54.884	XP_002523344.1	phosphatidylinositol 4-kinase gamma 4	71.292	15.2933	13.09	7.29333	4.34	6.63
Lipid Signaling	AT2G46500	PIK4	phosphoinositide 4-kinase gamma 4	64.249	XP_002523344.1	phosphatidylinositol 4-kinase gamma 4	74.49	60.3333	66.38	39.7767	22.9867	36.69
Lipid Signaling	AT1G05630	PIP	endonuclease/exonuclease/phosphatase family protein	72.156	XP_025014885.1	low quality protein: type I inositol polyphosphate 5-phosphatase 12	77.143	3.63667	3.32	3.59	2.50667	4.9
Lipid Signaling	AT1G65580	PIP	endonuclease/exonuclease/phosphatase family protein	65.943	XP_015572218.1	type II inositol polyphosphate 5-phosphatase 15 isoform X2	73.154	50.62	46.93	49.8833	31.2367	37.25
Lipid Signaling	AT2G43900	PIP	endonuclease/exonuclease/phosphatase family protein	72.103	XP_025014885.1	low quality protein: type I inositol polyphosphate 5-phosphatase 12	78.867	7.34333	6.16	6.63	4.66333	11.56
Lipid Signaling	AT3G10550	PIP	myotubularin-like phosphatases II superfamily	65.868	XP_002533934.1	phosphatidylinositol-3-phosphatase myotubularin-1 isoform X3	77.644	17.4467	18.66	24.8433	19.53	19.15
Lipid Signaling	AT3G19240	PIP	vacuolar import/degradation%2C Vid27-related protein	72.742	XP_002518769.1	protein CYPRO4	77.607	46.2933	55.1	47.0333	39.71	46.84
Lipid Signaling	AT1G10900	PIP5K	phosphatidylinositol-4-phosphate 5-kinase family protein	58.319	XP_015580937.1	phosphatidylinositol 4-phosphate 5-kinase 8 isoform X3	62.375	2.93333	3.93	4.24333	6.87333	7.18
Lipid Signaling	AT1G21920	PIP5K	histone H3 K4-specific methyltransferase SET7/9 family protein	65.517	XP_002513784.1	uncharacterized protein LOC8274097	2034	32.2867	41.79	26.6733	16.0967	19.77
Lipid Signaling	AT1G21980	PIP5K	phosphatidylinositol-4-phosphate 5-kinase 1	76.867	XP_015571538.1	phosphatidylinositol 4-phosphate 5-kinase 1	78.202	46.83	71.24	72.7767	21.6033	15.43
Lipid Signaling	AT1G77740	PIP5K	phosphatidylinositol-4-phosphate 5-kinase 2	74.912	XP_015571538.1	phosphatidylinositol 4-phosphate 5-kinase 1	77.929	11.22	13.84	11.0567	9.11667	19.36
Lipid Signaling	AT1G34260	PIPK	forms aploid and binucleate cells 1A	49.481	XP_025015579.1	low quality protein: putative 1-phosphatidylinositol-3-phosphate 5-kinase FAB1D	63.629	24.6467	29.65	22.3233	12.9033	33.96
Lipid Signaling	AT1G60890	PIPK	phosphatidylinositol-4-phosphate 5-kinase family protein	65.245	XP_015580935.1	phosphatidylinositol 4-phosphate 5-kinase 8 isoform X1	71.483	27.3533	16.14	35.0567	41.5833	28.1
Lipid Signaling	AT1G71010	PIPK	forms aploid and binucleate cells 1C	58.6	XP_015578964.2	low quality protein: putative 1-phosphatidylinositol-3-phosphate 5-kinase FAB1C	67.847	60.5533	45.08	51.9233	27.6067	13.03
Lipid Signaling	AT3G08510	PI-PLC	phospholipase C 2	69.676	XP_002533650.1	phosphoinositide phospholipase C 2	76.134	64.2233	61.43	25.8233	24.7267	75.25
Lipid Signaling	AT1G31480	PLA1	shoot gravitropism 2 (SGR2)	60.48	XP_015578711.1	phospholipase SGR2	67.22	17.2167	13.08	24.1233	19.1667	16.25
Lipid Signaling	AT3G18860	PLA2	transducin family protein / WD-40 repeat family protein	68.032	XP_002519096.1	phospholipase A-2-activating protein	75.726	54.2467	54.12	45.06	27.9067	45.12
Lipid Signaling	AT4G29070	PLA2-4	phospholipase A2 family protein	61.883	XP_015578979.1	uncharacterized protein LOC8258215 isoform X3	70.673	23.8667	25.53	25.66	17.7367	12.21
Lipid Signaling	AT4G38690	PLC	PLC-like phosphodiesterases superfamily protein	65.049	XP_002528284.1	PI-PLC X-box domain-containing protein DDB_G0293730	67.961	3.77333	1.32	0.676667	0.16	0.15
Lipid Signaling	AT3G15730	PLDa1	phospholipase D alpha 1	82.469	NP_001310687.1	phospholipase D alpha 1	86.262	169.047	126.37	33.615	8.56333	32.55
Lipid Signaling	AT1G52570	PLDα	phospholipase D alpha 2	82.314	NP_001310687.1	phospholipase D alpha 1	85.12	2.75333	1.2	1.52667	0.83	0.12
Lipid Signaling	AT2G42010	PLDβ	phospholipase D beta 1	73.944	XP_002511773.1	phospholipase D beta 2 isoform X2	77.978	53.7633	52.74	65.3367	38.92	26.51
Lipid Signaling	AT4G35790	PLDδ	phospholipase D delta	72.222	XP_002530642.1	phospholipase D delta	76.671	48.2667	51.37	56.3133	56.48	101.44
Lipid Signaling	AT1G33270	PLP	acyl transferase/acyl hydrolase/lysophospholipase superfamily protein	68.732	XP_002528608.2	patatin-like phospholipase domain-containing protein 4	80.352	10.0233	12.54	19.9567	20.81	46.42
Lipid Signaling	AT2G39220	PLP6	patatin-like protein 6	76.224	XP_002529576.1	patatin-like protein 6	83.746	17.15	34.97	17.1167	10.3	13.08
Lipid Signaling	AT3G54950	PLP7	patatin-like protein 6	47.045	XP_002528164.1	patatin-like protein 7	64.122	30.2367	9.87	3.36333	20.41	30.1
Lipid Signaling	AT3G09920	PPK	phosphatidyl inositol monophosphate 5 kinase	73.865	XP_015574848.1	phosphatidylinositol 4-phosphate 5-kinase 9	83.738	27.2967	33.7	46.1367	15.6367	14.39
Lipid Signaling	AT3G14270	PPK	phosphatidylinositol-4-phosphate 5-kinase family protein	53.978	XP_002532951.1	1-phosphatidylinositol-3-phosphate 5-kinase FAB1B	66.795	24.02	24.3	32.96	26.5167	31.54
Lipid Signaling	AT5G39400	PTEN1	calcium/lipid-binding (CaLB) phosphatase	57.407	XP_015583139.1	low quality protein: phosphatidylinositol 3,4,5-trisphosphate 3-phosphatase and protein-tyrosine-phosphatase PTEN1	58.222	1.48667	2.4	3.04	1.47	1.72
Lipid Signaling	AT3G14205	SAC	phosphoinositide phosphatase family protein	62.439	XP_015580887.1	phosphoinositide phosphatase SAC2	72.175	38.3167	29	21.1067	10.67	15.23
Lipid Signaling	AT3G43220	SAC	phosphoinositide phosphatase family protein	30.29	XP_002516207.1	phosphoinositide phosphatase SAC3	31.405	0.493333	0	0.11	1.8	0
Lipid Signaling	AT3G59770	SAC	sacI homology domain-containing protein / WW domain-containing protein	62.819	XP_015578272.1	probable phosphoinositide phosphatase SAC9 isoform X2	72.02	36.7033	31.92	37.4933	21.1667	32.45
Lipid Signaling	AT1G22620	SAC1	phosphoinositide phosphatase family protein	73.742	XP_025013595.1	low quality protein: phosphoinositide phosphatase SAC1	77.393	23.1167	23.36	23.1367	23.7633	28.18
Lipid Signaling	AT5G20840	SAC4	phosphoinositide phosphatase family protein	63.158	XP_002516207.1	phosphoinositide phosphatase SAC3	79.853	17.4733	19.97	15.3433	11.09	17.99
Lipid Signaling	AT5G66020	SAC6	phosphoinositide phosphatase family protein	77.853	XP_015576366.1	phosphoinositide phosphatase SAC7	85.427	36.61	37.52	25.05	14.76	24.73
Lipid Signaling	AT3G51830	SAC8	sac domain-containing protein 8	64.758	XP_015582670.1	phosphoinositide phosphatase SAC8 isoform X1	73.305	8.00333	6.3	4.84	3.59333	5.14
Lipid Signaling	AT1G60490	VPS34	vacuolar protein sorting 34	85.08	XP_025014250.1	phosphatidylinositol 3-kinase, root isoform isoform X1	90.617	36.0833	37.81	40.7633	31.2167	60.18
Lipid Trafficking	AT5G04930	ALA1	aminophospholipid ATPase 1	72.455	XP_002514445.1	phospholipid-transporting ATPase 1 isoform X1	81.636	26.5567	33.54	34.4167	20.1	28.41
Lipid Trafficking	AT3G20320	TGD2	trigalactosyldiacylglycerol2	68.504	XP_015583906.1	protein trigalactosyldiacylglycerol 2, chloroplastic isoform X1	74.742	37.7767	41.78	39.1867	15.5933	21.86
Lipid Trafficking	AT3G06960	TGD4	pigment defective 320	54.054	XP_002519332.1	protein trigalactosyldiacylglycerol 4, chloroplastic	61.752	9.62333	8.7	7.63	4.39	4.14
Lipid Trafficking	AT1G65260	VIPP1	plastid transcriptionally active 4	71.287	XP_002530318.1	membrane-associated 30 kDa protein, chloroplastic	83.004	36.0567	36.41	30.7633	18.6933	26.45
Miscellaneous: lipid related	AT2G30720	ACT	thioesterase/thiol ester dehydrase-isomerase superfamily protein	71.394	XP_002532453.1	acyl-coenzyme A thioesterase 9, mitochondrial	66.136	9.94333	9.33	9.79333	3.43333	5.74
Miscellaneous: lipid related	AT5G48370	ACT	thioesterase/thiol ester dehydrase-isomerase superfamily protein	75.058	XP_002532453.1	acyl-coenzyme A thioesterase 9, mitochondrial	81.348	49.1833	45.78	59.4467	32.9367	34.13
Miscellaneous: lipid related	AT1G74210	GPDEPDE	PLC-like phosphodiesterases superfamily protein	74.211	XP_015571933.1	glycerophosphodiester phosphodiesterase GDPD6	82.143	29.38	23.21	15.7033	12.98	19.11
Miscellaneous: lipid related	AT1G02660	LAH	alpha/beta-Hydrolases superfamily protein	52.725	XP_002515304.1	uncharacterized protein LOC8267364 isoform X1	63.214	8.01333	11.55	26.5133	20.9333	34.16
Miscellaneous: lipid related	AT3G61680	LAH	alpha/beta-Hydrolases superfamily protein	54.586	XP_015577375.1	uncharacterized protein LOC8282122 isoform X1	65.603	0.666667	29.71	218.11	50.6567	2.31
Miscellaneous: lipid related	AT2G42450	LAH	alpha/beta-Hydrolases superfamily protein	55.197	XP_002532378.2	uncharacterized protein LOC8277487	62.409	8.54333	9.04	10.19	11.4033	11.05
Miscellaneous: lipid related	AT4G13550	LAH	putative triglyceride lipase	55.556	XP_015574093.1	uncharacterized protein LOC8265687 isoform X2	65.976	5.44333	3.57	3.39	2.19	3.51
Miscellaneous: lipid related	AT3G07400	LAH	lipase class 3 family protein	60.612	XP_015583227.1	uncharacterized protein LOC8266761	69.671	16.57	17.32	11.5433	6.38667	7.9
Miscellaneous: lipid related	AT4G16070	LAH	lipase class 3 family protein	64.186	XP_002516978.1	uncharacterized protein LOC8278782	73.248	19.7167	18.05	14.1367	11.3633	13.03
Miscellaneous: lipid related	AT3G14075	LAH	mono-/di-acylglycerol lipase%2C N-terminal%3BLipase%2C class 3	66.612	XP_002532722.2	uncharacterized protein LOC8279027	72.772	5.61333	6.36	7.52333	6.87	12.64
Miscellaneous: lipid related	AT4G00500	LAH	alpha/beta-Hydrolases superfamily protein	66.814	XP_025015471.1	uncharacterized protein LOC8261872	75.278	4.85333	5.59	5.94	1.9	2.04
Miscellaneous: lipid related	AT5G37710	LAH	alpha/beta-Hydrolases superfamily protein	69.144	XP_015582547.1	uncharacterized protein LOC8272183	71.332	10.0767	12.35	6.92333	3.41667	8.28
Miscellaneous: lipid related	AT3G49050	LAH	alpha/beta-Hydrolases superfamily protein	71.247	XP_002513688.1	uncharacterized protein LOC8281002	87.939	24.4033	18.36	21.3667	5.87667	7.81
Miscellaneous: lipid related	AT4G22240	LP	plastid-lipid associated protein PAP / fibrillin family protein	66.549	XP_002524410.1	plastid-lipid-associated protein, chloroplastic	76.37	18.9033	40.48	38.45	25.99	30.06
Miscellaneous: lipid related	AT2G35490	LP	plastid-lipid associated protein PAP / fibrillin family protein	67.677	XP_002518975.1	plastoglobulin-1, chloroplastic	71.56	17.5133	15.44	18.8933	8.59333	13.77
Miscellaneous: lipid related	AT4G04020	LP	fibrillin	67.717	XP_002524410.1	plastid-lipid-associated protein, chloroplastic	77.953	17.32	39.48	34.7433	16.2433	13.1
Miscellaneous: lipid related	AT4G19860	PDAT-related	alpha/beta-Hydrolases superfamily protein	67.712	XP_002524128.1	lecithin-cholesterol acyltransferase-like 4 isoform X1	74.861	37.5733	44.64	37.47	34.0833	41.72
Miscellaneous: lipid related	AT3G03310	PLA1	lecithin:cholesterol acyltransferase 3	71.818	XP_002514803.1	phospholipase A(1) LCAT3 isoform X1	76	16.5	18.11	12.9833	3.80667	3.42
Miscellaneous: lipid related	AT5G57020	PMT	myristoyl-CoA:protein N-myristoyltransferase	83.333	XP_002514134.1	glycylpeptide N-tetradecanoyltransferase 1	85.16	127.693	158.79	205.347	89.0833	84.6
Miscellaneous: lipid related	AT1G04010	PSAT	phospholipid sterol acyl transferase 1	80.099	XP_002526572.1	phospholipid--sterol O-acyltransferase isoform X4	84.59	6.65667	5.61	1.97667	0.613333	1.55
Miscellaneous: lipid related	AT1G55840	Sec14	sec14p-like phosphatidylinositol transfer family protein	71.562	XP_002530426.1	phosphatidylinositol/phosphatidylcholine transfer protein SFH9	70.659	115.793	80.99	82.5933	23.8767	30.6
Miscellaneous: lipid related	AT5G47730	Sec14	sec14p-like phosphatidylinositol transfer family protein	71.94	XP_002530426.1	phosphatidylinositol/phosphatidylcholine transfer protein SFH9	78.338	58.86	53.08	41.6433	11.57	11.42
Miscellaneous: lipid related	AT4G17483	TE	alpha/beta-Hydrolases superfamily protein	56.923	XP_002511600.1	palmitoyl-protein thioesterase 1	70.769	0.286667	0.19	0	0	0
Miscellaneous: lipid related	AT3G60340	TE	alpha/beta-Hydrolases superfamily protein	70.711	XP_002531468.2	palmitoyl-protein thioesterase 1	82.427	227.72	108.99	35.99	16.3033	15.53
Miscellaneous: lipid related	AT3G25610	TL	ATPase E1-E2 type family protein / haloacid dehalogenase-like hydrolase family protein	70.957	XP_025015697.1	putative phospholipid-transporting ATPase 9	81.494	10.3667	12.37	8.37	4.32333	4.18
Miscellaneous: lipid related	AT3G13900	TL	ATPase E1-E2 type family protein / haloacid dehalogenase-like hydrolase family protein	71.162	XP_015576118.1	probable phospholipid-transporting ATPase 4	81.392	0.56	0.48	0.446667	0.36	0.24
Miscellaneous: lipid related	AT1G54280	TL	ATPase E1-E2 type family protein / haloacid dehalogenase-like hydrolase family protein	71.486	XP_015576118.1	probable phospholipid-transporting ATPase 4	78.257	6.29667	4.67	4.37667	1.47	2.39
Miscellaneous: lipid related	AT1G17500	TL	ATPase E1-E2 type family protein / haloacid dehalogenase-like hydrolase family protein	74.357	XP_015576118.1	probable phospholipid-transporting ATPase 4	83.361	18.6533	14.24	11.07	7.78667	11.4
Miscellaneous: lipid related	AT1G68710	TL	ATPase E1-E2 type family protein / haloacid dehalogenase-like hydrolase family protein	75.635	XP_025012319.1	low quality protein: putative phospholipid-transporting ATPase 9	75.084	17.2333	12.92	11.2133	6.27	20.91
Miscellaneous: lipid related	AT1G59820	TL	minophospholipid ATPase 3	79.895	XP_002520179.1	phospholipid-transporting ATPase 3	86.225	21.5133	22.81	23.13	15.2733	23.1
Miscellaneous: lipid related	AT5G44240	TL	minophospholipid ATPase 2	84.477	XP_002517874.2	low quality protein phospholipid-transporting ATPase 2	88.698	13.18	14.89	11.67	7.05667	10.53
Mitochondrial Fatty Acid	AT3G16170	MCS/AAE13	AMP-dependent synthetase and ligase family protein	63.606	XP_015572865.1	malonate--CoA ligase	71.522	54.63	69.05	155.173	73.94	39.48
Mitochondrial Fatty Acid and Lipoic Acid Synthesis	AT2G44620	ACP	mitochondrial acyl carrier protein 1	83.051	XP_002526503.1	acyl carrier protein 1, mitochondrial	83.051	32.03	32.02	24.3067	12.26	16.13
Mitochondrial Fatty Acid and Lipoic Acid Synthesis	AT3G60510	ECH	ATP-dependent caseinolytic (Clp) protease/crotonase family protein	67.601	XP_002511633.1	3-hydroxyisobutyryl-CoA hydrolase-like protein 1, mitochondrial isoform X1	80.685	25.6067	21.1	28.78	13.7767	12.14
Mitochondrial Fatty Acid and Lipoic Acid Synthesis	AT4G31810	ECH	ATP-dependent caseinolytic (Clp) protease/crotonase family protein	72.28	XP_002515426.1	3-hydroxyisobutyryl-CoA hydrolase-like protein 2, mitochondrial	74.384	40.88	48.8	35.4267	24.5	51.97
Mitochondrial Fatty Acid and Lipoic Acid Synthesis	AT3G45770	ER	polyketide synthase%2C enoylreductase family protein	75.532	XP_002530235.1	enoyl-[acyl-carrier-protein] reductase, mitochondrial	76.596	22.5267	21.15	18.7667	15.2933	24.94
Mitochondrial Fatty Acid and Lipoic Acid Synthesis	AT2G04540	KAS	beta-ketoacyl synthase	78.037	XP_002528950.1	3-oxoacyl-[acyl-carrier-protein] synthase, mitochondrial isoform X2	86.183	7.19	6.84	7.50667	4.14667	7.04
Mitochondrial Fatty Acid and Lipoic Acid Synthesis	AT2G20860	LS or LIP1	lipoic acid synthase 1	86.944	XP_025012905.1	lipoyl synthase, mitochondrial	86.494	27.9233	40.94	26.5267	32.8033	72.15
Mitochondrial Fatty Acid and Lipoic Acid Synthesis	AT1G04640	LT	lipoyltransferase 2	77.293	XP_015578960.1	octanoyltransferase	79.039	9.80333	14.39	8.35333	4.35	11.75
Mitochondrial Fatty Acid and Lipoic Acid Synthesis	AT1G48030	mtLPD1	mitochondrial lipoamide dehydrogenase 1	83.858	XP_002519286.1	dihydrolipoyl dehydrogenase 1, mitochondrial	88.824	188.6	169.54	109.863	33.1767	70.46
Mitochondrial Fatty Acid and Lipoic Acid Synthesis	AT3G17240	mtLPD2	lipoamide dehydrogenase 2	47.692	XP_002519286.1	dihydrolipoyl dehydrogenase 1, mitochondrial	51.053	35.6667	33.05	21.3233	10.4767	17.46
Mitochondrial Lipopolysaccharide Synthesis	AT1G63430	CDS1; CDP-DAGS	leucine-rich repeat protein kinase family protein	64.798	XP_015570809.1	probable LRR receptor-like serine/threonine-protein kinase At1g63430	78.11	58.1467	55.53	21.3033	8.84	7.38
Mitochondrial Phospholipid Synthesis	AT4G29540	AtLpxA	bacterial transferase hexapeptide repeat-containing protein	73.248	XP_002514147.1	probable acyl-[acyl-carrier-protein]--UDP-N-acetylglucosamine O-acyltransferase, mitochondrial isoform X1	67.887	17.3333	17.74	19.1267	10.8167	16.17
Mitochondrial Phospholipid Synthesis	AT2G04560	AtLpxB	transferases%2C transferring glycosyl groups	60.622	XP_002528957.1	probable lipid-A-disaccharide synthase, mitochondrial	67.358	5.77	6.44	3.30333	2.56667	6.22
Mitochondrial Phospholipid Synthesis	AT1G25210	AtLpxC5	UDP-3-O-acyl N-acetylglycosamine deacetylase family protein	63.38	XP_015578935.1	probable UDP-3-O-acyl-N-acetylglucosamine deacetylase 2, mitochondrial	63.518	7.63	9.38	9.6	6.10667	13.9
Mitochondrial Phospholipid Synthesis	AT3G20480	AtLpxK	tetraacyldisaccharide 4'-kinase family protein	57.179	XP_015581292.1	probable tetraacyldisaccharide 4'-kinase, mitochondrial	65.394	6.31	7.66	4.64	3.76667	9.26
Mitochondrial Phospholipid Synthesis	AT4G24160	CLD	alpha/beta-Hydrolases superfamily protein	85.196	XP_002510485.1	probable 1-acylglycerol-3-phosphate O-acyltransferase	85.054	206.493	62.6	30.7433	42.7333	12.61
Mitochondrial Phospholipid Synthesis	AT4G04870	CLS	cardiolipin synthase	65.888	XP_002518507.1	cardiolipin synthase (CMP-forming), mitochondrial	67.308	7.78333	7.12	13.3267	8.84	6.47
Mitochondrial Phospholipid Synthesis	AT3G10370	FAD/SDP6	FAD-dependent oxidoreductase family protein	79.934	XP_002529602.1	glycerol-3-phosphate dehydrogenase SDP6, mitochondrial	81.23	13.4	16.67	16.4233	27.6267	69.77
Mitochondrial Phospholipid Synthesis	AT1G78690	NAPE Synthase	phospholipid/glycerol acyltransferase family protein	67.391	XP_002528540.2	N-acylphosphatidylethanolamine synthase isoform X1	71.429	5.97667	5.88	5.51	3.11667	6.3
Phospholipase	AT5G67130	PLC-like	phospholipase	75.597	XP_002523622.1	PI-PLC X domain-containing protein At5g67130	81.818	15.8367	9.21	4.515	1.61333	1.07
Plastidial Fatty Acid Synthesis	AT4G14070	AAE15	acyl-activating enzyme 15	64.873	XP_015575594.1	probable acyl-activating enzyme 16, chloroplastic	75	5.62667	4.23	3.14667	2.41667	7.95
Plastidial Fatty Acid Synthesis	AT1G54350	ABCAT	ABC transporter family protein	69.004	XP_002514370.1	ABC transporter D family member 2, chloroplastic isoform X1	77.692	6.53	7.15	5.96	7.44333	11.99
Plastidial Fatty Acid Synthesis	AT2G38040	ACC	acetyl-coenzyme A carboxylase carboxyl transferase	64.306	XP_002527864.1	acetyl-coenzyme A carboxylase carboxyl transferase subunit alpha, chloroplastic	76.381	62.0533	141.93	620.89	186.013	36.34
Plastidial Fatty Acid Synthesis	AT1G36180	ACC2	acetyl-CoA carboxylase 2	74.439	XP_002513881.1	acetyl-CoA carboxylase 1	81.694	2.07	0.27	1.10667	1.32333	1.81
Plastidial Fatty Acid Synthesis	AT1G54630	ACP3	acyl carrier protein 3	58.462	XP_002512285.1	acyl carrier protein 1, chloroplastic	69.63	999.91	2780.46	7026.08	1607.22	408.81
Plastidial Fatty Acid Synthesis	AT4G25050	ACP4	acyl carrier protein	70	XP_002512285.1	acyl carrier protein 1, chloroplastic	87.143	127.46	322.57	1116.31	70.0033	0.71
Plastidial Fatty Acid Synthesis	AT5G35360	BC	biotin carboxylase	85.019	XP_002519811.1	biotin carboxylase 2, chloroplastic	87.985	22.43	52.66	105.685	5.49333	0
Plastidial Fatty Acid Synthesis	AT5G15530	BCCP	biotin carboxyl carrier protein 2	58.537	XP_002526099.1	biotin carboxyl carrier protein of acetyl-CoA carboxylase 2, chloroplastic	52.157	17.7867	39.14	121.17	42.4667	13.49
Plastidial Fatty Acid Synthesis	ATCG00500	BCβ	acetyl-CoA carboxylase carboxyl transferase subunit beta	64.93	YP_005090187.1	acetyl-CoA carboxylase beta subunit (chloroplast)	80.318	7.83	14.87	7.63667	1.8	2.28
Plastidial Fatty Acid Synthesis	AT5G16240	DES1	plant stearoyl-acyl-carrier-protein desaturase family protein	82.682	NP_001310638.1	stearoyl-[acyl-carrier-protein] 9-desaturase, chloroplastic-like	91.124	2.92667	5.56	7.71333	2.40667	0.86
Plastidial Fatty Acid Synthesis	AT3G02630	DES5	plant stearoyl-acyl-carrier-protein desaturase family protein	83.481	NP_001310638.1	stearoyl-[acyl-carrier-protein] 9-desaturase, chloroplastic-like	88.824	41.73	80.05	431.853	306.987	28.12
Plastidial Fatty Acid Synthesis	AT2G05990	EAR	enoyl-[acyl-carrier-protein] reductase	77.778	XP_015581326.1	enoyl-[acyl-carrier-protein] reductase [NADH], chloroplastic	81.17	75.0067	252.61	531.34	121.417	17.3
Plastidial Fatty Acid Synthesis	AT4G13050	FatA	acyl-ACP thioesterase	59.538	NP_001310680.1	oleoyl-acyl carrier protein thioesterase 1, chloroplastic	59.659	1.62	1.86	2.55	4.51667	2.88
Plastidial Fatty Acid Synthesis	AT3G25110	FatA	fatty acyl-ACP thioesterase	69.333	NP_001310680.1	oleoyl-acyl carrier protein thioesterase 1, chloroplastic	71.768	49.0167	106.23	272.46	98.95	15.53
Plastidial Fatty Acid Synthesis	AT1G08510	FATB	fatty acyl-ACP thioesterases B	71.948	XP_025012466.1	palmitoyl-acyl carrier protein thioesterase, chloroplastic isoform X1	77.023	23.96	24.98	11.36	3.79333	2.09
Plastidial Fatty Acid Synthesis	AT3G11470	HACPS	4'-phosphopantetheinyl transferase superfamily	53.15	XP_025015105.1	uncharacterized protein LOC8263187 isoform X2	68.966	14.6967	11.49	15.4333	6.62	7.46
Plastidial Fatty Acid Synthesis	AT2G22230	HAD	thioesterase superfamily protein	81.818	XP_002524166.1	uncharacterized protein LOC8274813	78.365	0	0	0.01	0.413333	0
Plastidial Fatty Acid Synthesis	AT5G10160	HAD	thioesterase superfamily protein	94.309	XP_002524166.1	uncharacterized protein LOC8274813	95.935	60.14	123.29	336.663	70.1233	8.79
Plastidial Fatty Acid Synthesis	AT1G62610	KAR	NAD(P)-binding Rossmann-fold superfamily protein	66.116	XP_002517315.1	uncharacterized protein LOC8269286	65.854	2.39333	3.56	3.18667	7.72333	17.3
Plastidial Fatty Acid Synthesis	AT1G24360	KAR	NAD(P)-binding Rossmann-fold superfamily protein	75.527	XP_002514996.1	3-oxoacyl-[acyl-carrier-protein] reductase 4	85.833	107.593	318.65	500.803	51.08	15.11
Plastidial Fatty Acid Synthesis	AT5G46290	KASI	3-ketoacyl-acyl carrier protein synthase I	84.454	NP_001310640.1	3-oxoacyl-[acyl-carrier-protein] synthase I, chloroplastic	91.064	40.89	84.61	315.79	118.533	15.39
Plastidial Fatty Acid Synthesis	AT1G74960	KASII	3-oxoacyl-[acyl-carrier-protein] synthase	73.022	XP_002516228.1	3-oxoacyl-[acyl-carrier-protein] synthase II, chloroplastic	79.242	58.8867	128.91	939.36	354.72	32.24
Plastidial Fatty Acid Synthesis	AT1G62640	KASIII	3-ketoacyl-acyl carrier protein synthase III	74.627	NP_001310682.1	3-oxoacyl-[acyl-carrier-protein] synthase 3 A, chloroplastic	78.947	59.4967	133.66	173.377	55.2233	16.35
Plastidial Fatty Acid Synthesis	AT2G04350	LACS8	long chain acyl-CoA synthetase	72.674	XP_002532212.1	long chain acyl-CoA synthetase 8	77.24	21.22	18.27	52.125	56.36	95.83
Plastidial Fatty Acid Synthesis	AT1G77590	LACS9	long chain acyl-CoA synthetase 9	73.994	XP_015571498.1	long chain acyl-CoA synthetase 9, chloroplastic	82.615	4.01333	5.91	3.685	0.316667	0.06
Plastidial Fatty Acid Synthesis	AT3G16950	LPD1	lipoamide dehydrogenase 1	86.347	XP_002519201.1	dihydrolipoyl dehydrogenase 1, chloroplastic isoform X2	90.399	52.5967	90.81	159.087	72.33	25.68
Plastidial Fatty Acid Synthesis	AT4G16155	LPD2	dihydrolipoamide dehydrogenase	92.911	XP_015574741.1	dihydrolipoyl dehydrogenase 2, chloroplastic isoform X1	94.514	18.78	42.3	75.8367	13.9767	2.36
Plastidial Fatty Acid Synthesis	AT5G08415	LS	radical SAM superfamily protein	88.103	XP_002518326.1	lipoyl synthase, chloroplastic	90.164	14.5433	34.29	28.3267	6.18	5.31
Plastidial Fatty Acid Synthesis	AT4G31050	LT	biotin/lipoate A/B protein ligase family	67.48	XP_002529793.1	plastidial lipoyltransferase 2	64.356	5.58	7.42	7.71333	4.01667	4.24
Plastidial Fatty Acid Synthesis	AT1G34430	LTA1	2-oxoacid dehydrogenases acyltransferase family protein	76.11	XP_002526841.1	dihydrolipoyllysine-residue acetyltransferase component 5 of pyruvate dehydrogenase complex, chloroplastic	77.226	60.49	171.1	198.443	59.6833	38.4
Plastidial Fatty Acid Synthesis	AT3G25860	LTA2	2-oxoacid dehydrogenases acyltransferase family protein	75.058	XP_002529121.1	dihydrolipoyllysine-residue acetyltransferase component 4 of pyruvate dehydrogenase complex, chloroplastic	80.813	112.567	279.23	357.42	97.18	39.79
Plastidial Fatty Acid Synthesis	AT2G30200	MCMT	embryo defective 3147	87.009	XP_002516359.1	uncharacterized protein LOC8270301	83.019	72.9633	109.73	274.587	68.19	11.69
Plastidial Fatty Acid Synthesis	AT1G01090	PDH-E1α	pyruvate dehydrogenase E1 alpha	84.383	XP_002515074.1	pyruvate dehydrogenase E1 component subunit alpha-3, chloroplastic	83.486	86.1967	267.64	374.857	137.39	45.13
Plastidial Fatty Acid Synthesis	AT2G34590	PDH-E1β	transketolase family protein	84.615	XP_002519664.1	pyruvate dehydrogenase E1 component subunit beta-3, chloroplastic	86.65	96.45	295.08	414.913	149.637	28.16
Plastidial Fatty Acid Synthesis	AT2G43710	SAD	stearoyl-CoA desaturase	81.297	NP_001310659.1	stearoyl-[acyl-carrier-protein] 9-desaturase, chloroplastic precursor	90.657	132.727	311.58	1028.39	529.527	82.63
Plastidial Fatty Acid Synthesis	AT1G43800	SAD6	stearoyl-CoA desaturase	78.592	NP_001310674.1	stearoyl-[acyl-carrier-protein] 9-desaturase 6, chloroplastic	80.758	9.80667	15.25	94.63	54.75	2.88
Plastidial Glycerolipid, Galactolipid and Sulfolipid Synthesis	AT1G32200	ATS1/ACT1	phospholipid/glycerol acyltransferase family protein	68.579	XP_015574485.1	glycerol-3-phosphate acyltransferase, chloroplastic isoform X1	76.23	14.8233	18.82	14.6367	6.62	15.37
Plastidial Glycerolipid, Galactolipid and Sulfolipid Synthesis	AT2G45150	CDP-DAGS	cytidinediphosphate diacylglycerol synthase 4	75.61	XP_002511659.1	phosphatidate cytidylyltransferase 4, chloroplastic	75.281	22.6033	29.98	35.3133	17.8467	19.99
Plastidial Glycerolipid, Galactolipid and Sulfolipid Synthesis	AT3G11670	DGD1	UDP-Glycosyltransferase superfamily protein	69.886	XP_002533901.1	digalactosyldiacylglycerol synthase 1, chloroplastic	80.862	31.38	40.08	33.0633	8.56667	13.93
Plastidial Glycerolipid, Galactolipid and Sulfolipid Synthesis	AT4G00550	DGD2	digalactosyl diacylglycerol deficient 2	78.182	XP_015584594.1	digalactosyldiacylglycerol synthase 2, chloroplastic	82.036	21.2133	14.87	9.02	4.30333	5.45
Plastidial Glycerolipid, Galactolipid and Sulfolipid Synthesis	AT4G27030	FAD4	fatty acid desaturase A	54.592	XP_002522972.1	fatty acid desaturase 4, chloroplastic	68.306	3.1	1.77	5.27	4.64333	5.28
Plastidial Glycerolipid, Galactolipid and Sulfolipid Synthesis	AT3G15850	FAD5	stearoyl-CoA desaturase	75.287	XP_002517641.1	palmitoyl-monogalactosyldiacylglycerol delta-7 desaturase, chloroplastic	84.699	5.28	10.87	31.795	27.3667	20.33
Plastidial Glycerolipid, Galactolipid and Sulfolipid Synthesis	AT4G30950	FAD6	fatty acid desaturase 6	74.049	XP_015583171.1	omega-6 fatty acid desaturase, chloroplastic	74.723	52.0467	48.98	29.0533	13.2133	16.67
Plastidial Glycerolipid, Galactolipid and Sulfolipid Synthesis	AT3G11170	FAD7	fatty acid desaturase 7	64.211	XP_002532116.1	omega-3 fatty acid desaturase, chloroplastic	69.759	5.84667	6.55	3.16333	2.65	11.08
Plastidial Glycerolipid, Galactolipid and Sulfolipid Synthesis	AT5G40610	GPDH	glycerol-3-phosphate dehydrogenase	78.226	XP_015579541.1	glycerol-3-phosphate dehydrogenase [NAD(+)] isoform X1	83.812	14.34	86.23	502.39	241.257	67.42
Plastidial Glycerolipid, Galactolipid and Sulfolipid Synthesis	AT4G30580	LPAAT1	phospholipid/glycerol acyltransferase family protein	62.42	XP_015580988.1	1-acyl-sn-glycerol-3-phosphate acyltransferase 1, chloroplastic isoform X2	62.931	1.74667	3.1	3.95667	1.56333	3.13
Plastidial Glycerolipid, Galactolipid and Sulfolipid Synthesis	AT2G01180	LPP1	phosphatidic acid phosphatase 1	70.659	XP_015579110.2	lipid phosphate phosphatase 1	75	8.18333	5.72	1.97	0.12	1.39
Plastidial Glycerolipid, Galactolipid and Sulfolipid Synthesis	AT1G15080	LPP2	lipid phosphate phosphatase 2	79.585	XP_015579133.1	lipid phosphate phosphatase 2	77.632	102.14	61.81	22.01	18.2767	11.34
Plastidial Glycerolipid, Galactolipid and Sulfolipid Synthesis	AT4G22550	LPP-β	phosphatidic acid phosphatase (PAP2) family protein	51.471	XP_002529780.1	probable lipid phosphate phosphatase beta isoform X2	62.069	4.83333	7.69	4.70667	2.70333	3.6
Plastidial Glycerolipid, Galactolipid and Sulfolipid Synthesis	AT3G58490	LPP-δ	phosphatidic acid phosphatase (PAP2) family protein	75.581	XP_002531164.1	lipid phosphate phosphatase delta isoform X1	78.107	7.69333	9.07	8.88333	2.19333	1.36
Plastidial Glycerolipid, Galactolipid and Sulfolipid Synthesis	AT4G31780	MGD1	monogalactosyl diacylglycerol synthase 1	71.828	XP_002515397.1	monogalactosyldiacylglycerol synthase, chloroplastic	78.383	26.8867	30.54	37.6867	14.2367	20.46
Plastidial Glycerolipid, Galactolipid and Sulfolipid Synthesis	AT5G20410	MGD2	monogalactosyldiacylglycerol synthase 2	82.029	XP_002530758.2	monogalactosyldiacylglycerol synthase 2, chloroplastic	86.127	16.98	18.67	12.8	1.63667	1.47
Plastidial Glycerolipid, Galactolipid and Sulfolipid Synthesis	AT1G07230	NPC1	non-specific phospholipase C1	75.577	XP_002525632.1	non-specific phospholipase C1	82.5	90.6067	107.57	67.6467	18.8767	27.55
Plastidial Glycerolipid, Galactolipid and Sulfolipid Synthesis	AT2G26870	NPC2	non-specific phospholipase C2	72.539	XP_002525632.1	non-specific phospholipase C1	85.354	12.7233	29.06	11.2133	2.86	4.34
Plastidial Glycerolipid, Galactolipid and Sulfolipid Synthesis	AT2G39290	PGPS1	phosphatidylglycerolphosphate synthase 1	73.394	XP_002525055.1	CDP-diacylglycerol--glycerol-3-phosphate 3-phosphatidyltransferase 2	85.646	30.9067	25.91	24.34	9.86333	8.63
Plastidial Glycerolipid, Galactolipid and Sulfolipid Synthesis	AT3G16785	PLD-ζ1	phospholipase D P1	74.396	XP_015573380.1	phospholipase D zeta 1 isoform X1	79.715	10.15	6.76	6.22667	3.24333	6.2
Plastidial Glycerolipid, Galactolipid and Sulfolipid Synthesis	AT3G02600	PP	lipid phosphate phosphatase 3	67.391	XP_015580197.1	lipid phosphate phosphatase 2 isoform X5	68.481	79.4267	64.9	22.6567	8.59667	14.29
Plastidial Glycerolipid, Galactolipid and Sulfolipid Synthesis	AT4G33030	SQD1	sulfoquinovosyldiacylglycerol 1	76.398	XP_025012664.1	UDP-sulfoquinovose synthase, chloroplastic	84.581	47.3467	41.1	71.0733	32.15	28.11
Plastidial Glycerolipid, Galactolipid and Sulfolipid Synthesis	AT5G01220	SQD2	sulfoquinovosyldiacylglycerol 2	77.88	XP_015582190.1	sulfoquinovosyl transferase SQD2	86.168	67.4033	43.24	42.7267	39.3967	52.9
Plastidial Glycerolipid, Galactolipid and Sulfolipid Synthesis	AT1G19800	TGD1	trigalactosyldiacylglycerol 1	68.524	XP_002515591.1	protein trigalactosyldiacylglycerol 1, chloroplastic	75.706	47.8433	49.01	45.2467	26.0767	31.32
Plastidial Glycerolipid, Galactolipid and Sulfolipid Synthesis	AT3G56040	UGP3	UDP-glucose pyrophosphorylase 3	68.301	XP_002528323.1	UTP--glucose-1-phosphate uridylyltransferase 3, chloroplastic	74.837	4.42667	4.11	4.53333	2.83	5.87
Prokaryotic Galactolipid, Sulfolipid	AT5G20730	ARF	transcriptional factor B3 family protein / auxin-responsive factor AUX/IAA-like protein	63.823	XP_002516230.1	auxin response factor 19	78.667	1236.91	712.88	232.323	21.0267	7.81
Prokaryotic Galactolipid, Sulfolipid,	AT1G19220	ARF11	auxin response factor 19	79.792	XP_002516230.1	auxin response factor 19	86.875	69.9	52.15	33.4067	16.05	36.87
Prokaryotic Galactolipid, Sulfolipid,	AT1G08640	CJD1	chloroplast J-like domain 1	69.492	XP_015576528.1	uncharacterized protein LOC8258687	72.34	7.39	8.26	7.22667	2.7	4.39
Prokaryotic Galactolipid, Sulfolipid,	AT4G02510	PPI	translocon at the outer envelope membrane of chloroplasts 159	57.762	XP_002516922.1	translocase of chloroplast 159, chloroplastic	62.833	46.0633	49.69	58.23	40.8233	78.93
Prokaryotic Galactolipid, Sulfolipid,	AT3G06510	SFR2	glycosyl hydrolase superfamily protein	63.942	XP_015574774.2	low quality protein: beta-glucosidase-like SFR2, chloroplastic	76.11	18.8267	26.22	15.7133	4.65333	1.36
Sphingolipid Biosynthesis 1	AT5G47120	BI1	BAX inhibitor 1	78.112	XP_002531791.1	bax inhibitor 1	84.979	336.7	534.2	238.3	180.367	182.68
Sphingolipid Biosynthesis 1	AT4G21534	LCBK	diacylglycerol kinase family protein	64.583	XP_002524674.1	sphingosine kinase 1 isoform X1	72.614	8.68333	14.26	19.65	16.7633	6.45
Sphingolipid Biosynthesis 1	AT1G06515	SPTA	transmembrane protein%2C putative (DUF3317)	93.103	XP_015574330.1	uncharacterized protein LOC8280959 isoform X2	93.103	39.3333	46.66	42.1933	14.4	23.3
Sphingolipid Biosynthesis 1	AT2G30942	SPTB	transmembrane protein%2C putative (DUF3317)	85.294	XP_025013007.1	uncharacterized protein LOC8280959 isoform X1	90.625	5.91333	4.7	4.30333	1.72333	2.85
Sphingolipid Synthesis	AT2G34690	ACD11	glycolipid transfer protein (GLTP) family protein	64.615	XP_002533030.1	accelerated cell death 11	70.769	12.5767	13.31	12.04	7.48	11.92
Sphingolipid Synthesis	AT5G51290	CERK	diacylglycerol kinase family protein	56.22	XP_015578615.1	ceramide kinase	63.42	9.41667	6.47	6.26667	3	3.82
Sphingolipid Synthesis	AT4G22330	CES1	alkaline phytoceramidase (aPHC)	75.304	XP_015574285.1	alkaline ceramidase	80.162	87.97	82.5	54.7133	40.4267	52.44
Sphingolipid Synthesis	AT4G04930	DSD1	fatty acid desaturase family protein	79.121	XP_002519043.1	sphingolipid delta(4)-desaturase DES1-like	84.229	21.8467	14.91	7.38	14.9767	38.3
Sphingolipid Synthesis	AT2G29525	ERHL1	inositol phosphorylceramide synthase 3	62.602	XP_002520457.2	phosphatidylinositol:ceramide inositolphosphotransferase 3	43.462	0.49	0.54	1.24333	1.45	2.12
Sphingolipid Synthesis	AT3G54020	ERHL2	inositol phosphorylceramide synthase 1	73.148	XP_015580079.1	phosphatidylinositol:ceramide inositolphosphotransferase 1	82.462	53.4233	164.88	57.36	18.3167	22.1
Sphingolipid Synthesis	AT2G34770	FAH1	fatty acid 2-hydroxylase	75.424	XP_002523169.1	dihydroceramide fatty acyl 2-hydroxylase FAH1	82.278	132.947	135.18	49.135	12.0167	9.05
Sphingolipid Synthesis	AT4G20870	FAH2	fatty acid hydroxylase 2	72	XP_002523169.1	dihydroceramide fatty acyl 2-hydroxylase FAH1	79.195	11.7667	12.48	8.00333	0.933333	0.74
Sphingolipid Synthesis	AT2G19880	GCS	nucleotide-diphospho-sugar transferases superfamily protein	78.337	XP_002514215.1	uncharacterized protein LOC8265144	84.825	38.39	46.74	14.5033	4.36	3.37
Sphingolipid Synthesis	AT3G06060	KSR	NAD(P)-binding Rossmann-fold superfamily protein	67.89	XP_015573500.1	3-dehydrosphinganine reductase TSC10A	81.532	30.0433	35.6	34.8967	22.9133	36.24
Sphingolipid Synthesis	AT1G13580	LAG13	LAG1 longevity assurance-like protein	76.431	XP_025015817.1	LAG1 longevity assurance homolog 3	82.283	48.9333	59.99	48.02	27.27	36.39
Sphingolipid Synthesis	AT4G36480	LCB1	long-chain base1	77.453	XP_002518026.1	long chain base biosynthesis protein 1	82.988	69.33	62.02	97.7033	48.07	34.88
Sphingolipid Synthesis	AT5G23670	LCB2a	long chain base2	83.607	XP_002512864.1	long chain base biosynthesis protein 2a	87.629	99.2667	102.36	100.517	66.89	85.38
Sphingolipid Synthesis	AT3G48780	LCB2b	serine palmitoyltransferase 1	83.908	XP_002512864.1	long chain base biosynthesis protein 2a	90.857	0.13	0	0.213333	0.0333333	0.13
Sphingolipid Synthesis	AT4G21540	LCBK	sphingosine kinase 1	53.562	XP_002524674.1	sphingosine kinase 1 isoform X1	57.105	3.05333	4.11	15.3867	3.99333	1.68
Sphingolipid Synthesis	AT5G23450	LCBK	long-chain base (LCB) kinase 1	72.908	XP_025012011.1	sphingoid long-chain bases kinase 1	83.684	33.0333	33.62	30.26	22.78	32.11
Sphingolipid Synthesis	AT3G19260	LOH2	LAG1 homologue 2	66.667	XP_015574348.1	LAG1 longevity assurance homolog 2	84.685	2.40333	3.78	2.82667	0.766667	1.2
Sphingolipid Synthesis	AT1G69640	SBH1	sphingoid base hydroxylase 1	66	XP_002527113.1	sphinganine C4-monooxygenase 1	89.105	34.7467	30.12	21.3833	10.67	14.65
Sphingolipid Synthesis	AT1G14290	SBH2	sphingoid base hydroxylase 2	75.983	XP_002522423.1	sphinganine C4-monooxygenase 1 isoform X1	83.843	21.32	21.94	16.7167	7.08333	16.17
Sphingolipid Synthesis	AT3G61580	SLD1	fatty acid/sphingolipid desaturase	65.991	NP_001310620.1	delta(8)-fatty-acid desaturase	77.405	30.4	41.73	4.61333	0.313333	0
Sphingolipid Synthesis	AT2G46210	SLD2	delta -fatty-acid desaturase	74.944	XP_002511936.1	delta(8)-fatty-acid desaturase 2	73.094	6.62333	11.76	23.515	30.35	40.42
TAG degradation	AT4G16820	DALL1	alpha/beta-Hydrolases superfamily protein	51.786	XP_002532349.1	phospholipase A1-Ibeta2, chloroplastic	47.59	0.103333	1.56	1.4	1.61	9.71
TAG Degradation	AT2G15230	LIP1	triacylglycerol lipase	68.901	XP_002518667.1	triacylglycerol lipase 1	77.297	10.04	15.94	26.14	50.2667	60.78
TAG Degradation	AT3G62860	MAGL	alpha/beta-Hydrolases superfamily protein	66.372	XP_002523088.1	caffeoylshikimate esterase isoform X1	73.121	23.5567	22.28	11.7367	11.9267	43.63
TAG Degradation	AT1G77420	MAGL	alpha/beta-Hydrolases superfamily protein	66.438	XP_002533968.2	caffeoylshikimate esterase isoform X2	73.129	8.92	8.44	5.96333	2.61333	3.95
TAG Degradation	AT1G11090	MAGL	alpha/beta-Hydrolases superfamily protein	67.279	XP_002521403.1	caffeoylshikimate esterase	70.33	19.6933	24.46	11.1333	5.19667	11.77
TAG Degradation	AT5G16120	MAGL	alpha/beta-Hydrolases superfamily protein	67.456	XP_002521224.1	caffeoylshikimate esterase	78.07	23.68	35.58	42.1567	25.3333	44.16
TAG Degradation	AT2G39420	MAGL	alpha/beta-Hydrolases superfamily protein	71.795	XP_002534516.2	caffeoylshikimate esterase	72.756	2.56	1.45	1.49333	6.05333	27.35
TAG Degradation	AT1G73480	MAGL	alpha/beta-Hydrolases superfamily protein	72.263	XP_025015643.1	low quality protein: caffeoylshikimate esterase	77.372	2.33	1.42	1.75333	3.77333	0.62
TAG Degradation	AT1G52760	MAGL	lysophospholipase 2	84.231	XP_002521403.1	caffeoylshikimate esterase	43.411	154.823	140.09	77.7867	104.203	77.29
TAG Degradation	AT5G18640	PLA1-like	phospholipase	65.439	XP_015573259.1	lipase	77.551	0.856667	0.81	1.31	2.51333	3.15
TAG Degradation	AT5G04040	PLA2-like	triacylglycerol lipase	75.652	XP_025015044.1	triacylglycerol lipase SDP1	79.327	0.23	0.61	1.06	3.04667	8.15
TAG Degradation	AT5G14930	SAG101	senescence-associated gene 101	35.902	XP_002517398.1	senescence-associated carboxylesterase 101 isoform X1	53.035	48.1967	57.28	62.1733	40.9967	59.32
TAG Degradation	AT3G57140	SDP1-like	sugar-dependent 1-like protein	76.101	XP_025015044.1	triacylglycerol lipase SDP1	80.503	13.1267	14.55	21.18	65.4633	127.69
TAG Degradation	AT5G67050	TAGL	alpha/beta-Hydrolases superfamily protein	41.692	NP_001310678.1	uncharacterized LOC8278856	46.729	15.5633	12.45	27.05	8.2	0.07
TAG Degradation	AT3G14360	TAGL	alpha/beta-Hydrolases superfamily protein	56.634	NP_001310664.1	uncharacterized LOC8273037	59.519	240.323	791.28	897.093	364.677	45.71
TAG Degradation	AT5G14180	TAGL	myzus persicae-induced lipase 1	63.415	NP_001310658.1	triacylglycerol lipase 2 precursor	76.386	9.12667	9.53	28.6767	140.477	312.94
TAG Degradation	AT5G18630	TAGL	alpha/beta-Hydrolases superfamily protein	64.78	XP_015573259.1	lipase	75.148	13.91	13.67	9.11333	4.77	6.93
TAG Degradation	AT1G10740	TAGL	alpha/beta-Hydrolases superfamily protein	72.789	XP_002527906.1	uncharacterized protein LOC8273484	81.507	1.83333	1.38	9.68333	8.82333	3.11
TAG Synthesis	AT3G25585	AAPT2/DAG-CPT	aminoalcoholphosphotransferase	90.426	XP_025012336.1	choline/ethanolaminephosphotransferase 1	92.079	1.37667	6.48	4.48333	2.90667	4.92
TAG Synthesis	AT1G70670	CALO	caleosin-related family protein	61.94	XP_002525985.2	probable peroxygenase 4	75.893	5.57333	8.85	7.77	3.05667	1.19
TAG Synthesis	AT1G70680	CALO	caleosin-related family protein	76.271	XP_002525985.2	probable peroxygenase 4	1944	1.47667	1.38	5.37	4.23	2.31
TAG Synthesis	AT2G32260	CCT1	phosphorylcholine cytidylyltransferase	83.922	XP_002533420.1	choline-phosphate cytidylyltransferase 1	82.231	119.33	114.33	78.6	50.6633	117.35
TAG Synthesis	AT4G15130	CCT2	phosphorylcholine cytidylyltransferase2	84.375	XP_002533420.1	choline-phosphate cytidylyltransferase 1	85.714	0.78	0.53	0.586667	0.216667	0.13
TAG Synthesis	AT1G74320	CK	protein kinase superfamily protein	70.091	XP_015578743.1	probable choline kinase 2 isoform X2	78.078	12.7233	13.33	15.4067	14.83	15.06
TAG Synthesis	AT1G71697	CK1	choline kinase 1	66.474	XP_015577977.1	probable choline kinase 1 isoform X1	72.308	6.84333	6.16	4.57667	2.80667	3.04
TAG Synthesis	AT2G19450	DGAT1	membrane bound O-acyl transferase (MBOAT) family protein	70.021	NP_001310663.1	diacylglycerol O-acyltransferase 1	69.349	39.2367	54.03	60.3833	36.9933	56.49
TAG Synthesis	AT3G51520	DGAT2	diacylglycerol o-acyltransferase	60.586	NP_001310616.1	diacylglycerol O-acyltransferase 2	64.286	40.88	127.16	442.605	552.42	832.83
TAG Synthesis	AT1G48300	DGAT3	diacylglycerol acyltransferase	53.933	XP_002519339.1	diacylglycerol O-acyltransferase 3, cytosolic	37.46	41.4967	53.5	39.8933	25.4533	63.37
TAG Synthesis	AT3G12120	FAD2	fatty acid desaturase 2	76.24	NP_001310648.1	delta(12)-fatty-acid desaturase FAD2	82.507	79.47	162.7	26.855	8.31333	62.78
TAG Synthesis	AT2G29980	FAD3	fatty acid desaturase 3	69.159	XP_015578794.1	omega-3 fatty acid desaturase, endoplasmic reticulum	74.246	2.34667	11.81	12.605	17.4333	0.74
TAG Synthesis	AT3G12120	FAH12-2	fatty acid desaturase 2	68.407	NP_001310650.1	oleate hydroxylase FAH12	69.452	1.87667	4.41	3597.22	4965.29	168.15
TAG Synthesis	AT5G60620	GPAT9	glycerol-3-phosphate acyltransferase 9	86.631	NP_001310690.1	glycerol-3-phosphate acyltransferase 3	92	64.1667	74.9	70.6267	36.2467	33.81
TAG Synthesis	AT3G07690	GPDH	6-phosphogluconate dehydrogenase family protein	82.809	NP_001310628.1	probable glycerol-3-phosphate dehydrogenase [NAD(+)] 1, cytosolic	91.525	30.15	38.84	49.2167	27.68	44.8
TAG Synthesis	AT2G41540	GPDH	6-phosphogluconate dehydrogenase family protein	85.931	XP_015583640.1	glycerol-3-phosphate dehydrogenase [NAD(+)] GPDHC1, cytosolic	90.343	74.6067	79.58	67.7067	39.1267	75.25
TAG Synthesis	AT4G32010	HSL1	HSI2-like 1	44.811	XP_015576195.1	B3 domain-containing protein Os07g0563300	67.927	29.5333	27.43	32.25	17	34.24
TAG Synthesis	AT2G30470	HSL2	B3 domain-containing transcription repressor VAL1	50.822	XP_015577721.1	B3 domain-containing transcription repressor VAL1	65.054	5.84	21.25	49.5933	35.7267	55.55
TAG Synthesis	AT3G57650	LPAAT2	1-acyl-sn-glycerol-3-phosphate acyltransferase	78.149	XP_025014464.1	1-acyl-sn-glycerol-3-phosphate acyltransferase 2 isoform X1	80.628	44.7933	89.76	328.335	190.723	133.89
TAG Synthesis	AT1G12640	LPCAT1	MBOAT (membrane bound O-acyl transferase) family protein	77.322	NP_001310644.1	lysophospholipid acyltransferase 1	82.937	41.87	223.05	535.725	142.31	64.09
TAG Synthesis	AT4G25140	OLE1	oleosin 1	70.079	XP_002511014.1	oleosin 1	65.468	1.38	17.06	186.395	117.52	35.85
TAG Synthesis	AT5G40420	OLE2	oleosin 2	53.676	XP_002511342.1	oleosin 18.2 kDa	57.143	8.70333	112.2	1667.51	1027.15	757.36
TAG Synthesis	AT5G51210	OLE3	oleosin3	69.792	XP_002511014.1	oleosin 1	65.263	43.75	595.64	4755.35	3197.3	1929.29
TAG Synthesis	AT3G01570	OLE4	oleosin	50.625	XP_002521458.1	oleosin 18.2 kDa	60.645	0	0	11.4	7.13	1.35
TAG Synthesis	AT3G09560	PAH1	lipin family protein	71.801	XP_025012606.1	phosphatidate phosphatase PAH2 isoform X1	57.611	26.0667	36.2	64.0233	29.3933	17.46
TAG Synthesis	AT5G42870	PAP2	phosphatidate phosphatase	69.608	XP_015575171.1	phosphatidate phosphatase PAH2 isoform X3	47.967	8.53333	6.7	16.565	22.0233	7.9
TAG Synthesis	AT5G13640	PDAT1	phospholipid:diacylglycerol acyltransferase	76.844	XP_015576115.1	phospholipid:diacylglycerol acyltransferase 1 isoform X1	84.202	30.25	30.18	10.76	3.81333	3.5
TAG Synthesis	AT3G44830	PDAT2	phospholipid:diacylglycerol acyltransferase	62.99	NP_001310647.1	putative phospholipid:diacylglycerol acyltransferase 2 precursor	71.382	7.45	108.78	592.46	354.113	180.83
TAG Synthesis	AT3G15820	PDCT1	phosphatidylcholine:diacylglycerol cholinephosphotransferase	76.959	XP_002517643.1	phosphatidylcholine:diacylglycerol cholinephosphotransferase 1	83.26	0.823333	24.47	37.02	3.51333	0.06
TAG Synthesis	AT2G25170	PKL	chromatin remodeling factor CHD3 (PICKLE)	67.407	XP_002515445.1	CHD3-type chromatin-remodeling factor PICKLE	74.249	61.17	53.32	41.9433	25.4967	36.74
TAG Synthesis	AT4G26740	PXG2	peroxygenase	74.123	XP_002528367.1	peroxygenase	74.138	0.506667	3.53	714.985	770.003	202.34
TAG Synthesis	AT5G50690	STERO	hydroxysteroid dehydrogenase 7	39.604	XP_002511145.1	11-beta-hydroxysteroid dehydrogenase 1B	68.085	0	0	10.3367	53.2633	112.72
TAG Synthesis	AT5G50700	STERO	hydroxysteroid dehydrogenase 1	58.571	XP_002511145.1	11-beta-hydroxysteroid dehydrogenase 1B	69.054	7.17667	7.87	137.287	654.947	849.24
TAG Synthesis	AT4G10020	STERO	hydroxysteroid dehydrogenase 5	67.663	XP_002528042.2	11-beta-hydroxysteroid dehydrogenase-like 5	78.177	2.09333	27.36	469.84	721.407	622.48
Triacylglycerol Biosynthesis	AT3G44460	BZIP67	basic-leucine zipper (bZIP) transcription factor family protein	46.884	XP_015577683.1	abscisic acid-insensitive 5-like protein 1 isoform X1	54.942	8.40333	133.52	546.997	296.293	15.1
Triacylglycerol Biosynthesis	AT1G55250	EUL	histone mono-ubiquitination 2	55.04	XP_015581901.1	E3 ubiquitin-protein ligase BRE1-like 2 isoform X1	68.109	81.1567	68.67	104.383	75.15	60.92
Triacylglycerol Biosynthesis	AT2G44950	EUL	histone mono-ubiquitination 1	52.446	XP_025015584.1	low quality protein: E3 ubiquitin-protein ligase BRE1-like 1	63.977	26.1633	23.8	30.1133	23.53	35.57
Triacylglycerol Biosynthesis	AT5G35550	TT2	duplicated homeodomain-like superfamily protein	54.68	XP_015576108.1	transcription repressor MYB6 isoform X2	49.508	28.33	18.13	4.92667	0.0833333	0
Triacylglycerol Biosynthesis	AT4G09820	TT8	basic helix-loop-helix (bHLH) DNA-binding superfamily protein	69.856	XP_015575616.1	basic helix-loop-helix protein A	64.17	49.63	23.81	7.20667	0.78	0.03
Unknown	AT3G02040	GDPD	senescence-related gene 3	65	XP_002512887.2	glycerophosphodiester phosphodiesterase GDPD1, chloroplastic	73.913	4.46	4.02	15.43	21.6167	24.08
	transcription factors
	AT3G24650	ABI3	AP2/B3-like transcriptional factor family protein	48.421	NP_001310634.1	B3 domain-containing transcription factor ABI3	58.846	6.56	70.4	255.26	247.96	327.47
	AT2G28350.1	ARF10	auxin response factor	56.25	XP_002529941.1	auxin response factor 18	62.36	6.46	12.98	59.58	165.51	324.46
	AT3G44460.1	bZIP67	basic leucine zipper transcription factor	45.06	XP_015577683.1	abscisic acid-insensitive 5-like protein 1	48.661	8.2	130.65	671.22	293.86	14.91
	AT3G26790	FUS3	AP2/B3-like transcriptional factor family protein	48.649	XP_002512863.1	B3 domain-containing transcription factor	65.138	2.75	32.35	49.91	10.74	0.12
	AT5G12840.1	NFYA1	nuclear factor Y, subunit A1	56.7	XP_015571338.1	nuclear transcription factor Y subunit A-1	72.727	8.28	24.95	49	66.28	51
	AT5G47670.2	NF-YB	nuclear factor Y, subunit B6 ,leafy cotyledon1-like	67.19	XP_002540255.2	nuclear transcription factor Y subunit B-6	73.295	2.22	29.22	46.98	4.4	0.03
	AT3G15030.2	TCP4	teosinte branched 1, cycloidea and proliferating cell factor	45.59	XP_015574905.1	transcription factor TCP4	37.136	11.32	36.82	103.73	37.46	66.98
	AT4G29190.1	TZF3	tandem CCCH zinc finger	47.21	XP_015573145.1	zinc finger CCCH domain-containing protein 20	58.421	2.94	24.25	203.46	222.49	235.73
	AT1G03790.1	TZF4	tandem CCCH zinc finger	44.58	XP_015573898.1	zinc finger CCCH domain-containing protein 2	56.642	1.24	5.08	510.1	538.44	1044.1
	AT3G54320	WRI1	integrase-type DNA-binding superfamily protein	75.463	NP_001310691.1	ethylene-responsive transcription factor WRI1	63.343	13.05	154.28	533.02	111.76	15.52
	AT2G41710	WRI2	integrase-type DNA-binding superfamily protein	63.797	XP_015581065.1	AP2-like ethylene-responsive transcription factor	76.887	21.0667	33.01	72.9767	59.85	61.49
