# Supplementary material for: Identification of genes associated with ricinoleic acid accumulation in Hiptage benghalensis via transcriptome analysis
Source: Biotechnol Biofuels. 2019 Jan 21;12:16. doi: 10.1186/s13068-019-1358-2 (PMC6340187; doi:10.1186/s13068-019-1358-2)
Supplement: Supplementary file 9 — Additional file 9: Table S4. Overview of the differentially expressed lipid-related genes during seed development of H. benghalensis. [file 13068_2019_1358_MOESM9_ESM.xlsx]

## Sheet: Sheet1
Additional file 9: Table S4. Overview of the differentially expressed lipid-related genes during seed development of H. benghalensis.
Symbol	Tair-ID	Pathway Description	Enzymes	FPKM					EC number
				S1	S2	S3	S4	S5
ACP3	AT1G54630	lipid transport	acyl carrier protein	999.91	2780.46	7026.08	1607.22	408.81	–
OLE3	AT5G51210	lipid storage	oleosin	43.75	595.64	4755.35	3197.3	1929.29	–
FAH12-2	AT3G12120	Fatty acid biosynthesis	oleate 12-hydroxylase	1.88	4.41	3597.22	4965.29	168.15	EC:1.14.19
OLE2	AT5G40420	lipid storage	oleosin	8.7	112.2	1667.51	1027.15	757.36	–
ACP4	AT4G25050	lipid transport	acyl carrier protein	127.46	322.57	1116.31	70	0.71	–
SAD	AT2G43710	Fatty acid biosynthesis	stearoyl-CoA desaturase	132.73	311.58	1028.39	529.53	82.63	EC:1.14.19.2
KASII	AT1G74960	Fatty acid biosynthesis	3-oxoacyl-[acyl-carrier-protein] synthase	58.89	128.91	939.36	354.72	32.24	EC:2.3.1.179
ACBP6	AT1G31812	lipid transport	Acyl-CoA-binding domain-containing protein	104.96	171.84	717.9	358.83	25.01	–
PXG1	AT4G26740	lipid oxidation	peroxygenase	0.51	3.53	714.99	770	202.34	EC:1.11.2.3
ACCase-α	AT2G38040	Fatty acid biosynthesis	Acetyl-coenzyme A carboxylase carboxyl transferase	62.05	141.93	620.89	186.01	36.34	EC:6.4.1.2
PDAT2	AT3G44830	Glycerolipid metabolism	phospholipid:diacylglycerol acyltransferase	7.45	108.78	592.46	354.11	180.83	EC:2.3.1.158
LPCAT1	AT1G12640	Glycerolipid metabolism	Lysophospholipid acyltransferase	41.87	223.05	535.73	142.31	64.09	EC:2.3.1.51
EAR	AT2G05990	Fatty acid biosynthesis	Enoyl-[acyl-carrier-protein] reductase	75.01	252.61	531.34	121.42	17.3	EC:1.3.1.9
GPDH	AT5G40610	Glycerolipid metabolism	glycerol-3-phosphate dehydrogenase	14.34	86.23	502.39	241.26	67.42	–
KAR	AT2G33150	Fatty acid biosynthesis	3-oxoacyl-[acyl-carrier-protein] reductase	61.95	221.8	454.01	31.43	11.26	EC:1.1.1.100
DGAT2	AT3G51520	Glycerolipid metabolism	diacylglycerol o-acyltransferase	40.88	127.16	442.61	552.42	832.83	EC:2.3.1.22
LPAAT2	AT3G57650	Glycerolipid metabolism	1-acyl-sn-glycerol-3-phosphate acyltransferase	44.79	89.76	328.34	190.72	133.89	EC:2.3.1.51
KASI	AT5G46290	Fatty acid biosynthesis	3-oxoacyl-[acyl-carrier-protein] synthase	40.89	84.61	315.79	118.53	15.39	EC:2.3.1.179
FATA	AT3G25110	Fatty acid biosynthesis	fatty acyl-ACP thioesterase	49.02	106.23	272.46	98.95	15.53	EC:3.1.2.14
LIP2	AT1G73920	Glycerolipid metabolism	Triacylglycerol lipase	17.02	24.8	231.97	324.33	375.15	–
OLE1	AT4G25140	lipid storage	oleosin	1.38	17.06	186.4	117.52	35.85	–
BCCP	AT5G15530	Fatty acid biosynthesis	Biotin carboxyl carrier protein	17.79	39.14	121.17	42.47	13.49	–
b5	AT2G32720	lipid oxidation	cytochrome b5	313.92	244.44	107.14	4.66	5.51	–
BC	AT5G35360	Fatty acid biosynthesis	Biotin carboxylase	22.43	52.66	105.69	5.49	0	EC:6.4.1.2
ACBP2	AT4G27780	lipid transport	Acyl-CoA-binding domain-containing protein	56.49	70.78	101.62	136.71	131.49	–
SAD6	AT1G43800	Fatty acid biosynthesis	stearoyl-CoA desaturase	9.81	15.25	94.63	54.75	2.88	EC:1.14.19.2
LACS8	AT2G04350	Fatty acid biosynthesis	Long chain acyl-CoA synthetase	21.22	18.27	52.13	56.36	95.83	EC:6.2.1.3
FAH1	AT2G34770	Fatty acid biosynthesis	fatty acid 2-hydroxylase	132.95	135.18	49.14	12.02	9.05	–
ECH	AT3G06860	lipid oxidation	3-hydroxyacyl-CoA dehydrogenase	11.74	19.75	38.73	143.68	597.16	EC:4.2.1.17
PDCT1	AT3G15820	Glycerolipid metabolism	phosphatidylcholine:diacylglycerol cholinephosphotransferase	0.82	24.47	37.02	3.51	0.06	–
CYP51	AT1G11680	lipid oxidation	cytochrome p450	80.73	56.08	36.75	1.58	0.13	EC:1.14.13.70
PLDa1	AT3G15730	Glycerolipid metabolism	Phospholipase	169.05	126.37	33.62	8.56	32.55	EC:3.1.1.3
FAD5	AT3G15850	Fatty acid biosynthesis	stearoyl-CoA desaturase	5.28	10.87	31.8	27.37	20.33	EC:1.14.19.1
ACX4	AT3G51840	lipid oxidation	Acyl-coenzyme A oxidase	13.86	16.23	30.49	34.69	49.45	EC:1.3.3.6
GK	AT1G80460	lipid oxidation	glycerol kinase	9.13	11.16	30.05	37.69	141.95	EC:2.7.1.30
KCS11	AT2G26640	Fatty acid biosynthesis	3-ketoacyl-CoA synthase	27.9	63.29	28.99	36.79	97.09	EC:2.3.1.199
FAD2	AT3G12120	Fatty acid biosynthesis	Omega-6 fatty acid desaturase	79.47	162.7	26.86	8.31	62.78	EC:1.14.19
LIP1	AT2G15230	Glycerolipid metabolism	Triacylglycerol lipase	10.04	15.94	26.14	50.27	60.78	–
ACX2	AT5G65110	lipid oxidation	Acyl-coenzyme A oxidase	16.71	12.51	24.95	56.54	125.87	EC:1.3.3.6
BC1	AT1G36160	Fatty acid biosynthesis	Biotin carboxylase	67.45	35.38	24.21	8.72	8.25	EC:6.4.1.2
LACS1	AT2G47240	Fatty acid biosynthesis	Long chain acyl-CoA synthetase	0.1	0	24.21	3.92	0.39	EC:6.2.1.3
SLD2	AT2G46210	Fatty acid biosynthesis	delta -fatty-acid desaturase	6.62	11.76	23.52	30.35	40.42	EC:1.14.19.4
PLA2-like	AT5G04040	Glycerolipid metabolism	Phospholipase	13.13	14.55	21.18	65.46	127.69	EC:3.1.4.4
KAT	AT2G33150	lipid oxidation	3-ketoacyl-CoA thiolase	30.78	31.12	18.44	76.77	352.28	EC:2.3.1.16
PAP2	AT5G42870	Glycerolipid metabolism	Phosphatidate phosphatase	8.53	6.7	16.57	22.02	7.9	EC:3.1.3.4
FAD3	AT2G29980	Fatty acid biosynthesis	Omega-3 fatty acid desaturase	2.35	11.81	12.61	17.43	0.74	EC:1.14.19
LOX3	AT1G17420	lipid oxidation	Linoleate 13S-lipoxygenase	0.41	4.1	11.72	30.29	54.94	EC:1.13.11.12
OLE4	AT3G01570	lipid storage	oleosin	0	0	11.4	7.13	1.35	–
FATB	AT1G08510	Fatty acid biosynthesis	fatty acyl-ACP thioesterase	23.96	24.98	11.36	3.79	2.09	EC:3.1.2.14
PDAT1	AT5G13640	Glycerolipid metabolism	phospholipid:diacylglycerol acyltransferase	30.25	30.18	10.76	3.81	3.5	EC:2.3.1.158
KCS10	AT2G26250	Fatty acid biosynthesis	3-ketoacyl-CoA synthase	21.13	32.98	10.31	18.5	29.37	EC:2.3.1.199
LOX2	AT3G45140	lipid oxidation	Linoleate 13S-lipoxygenase	181.7	63.4	9.31	9.56	5.49	EC:1.13.11.12
DGK5	AT2G20900	Glycerolipid metabolism	diacylglycerol kinase	2.06	1.72	8.58	7.2	3.9	EC:2.7.1.107
LOX5	AT3G22400	lipid oxidation	Linoleate 13S-lipoxygenase	114.15	59.2	8.35	2.06	0.7	EC:1.13.11.58
PLC-like	AT5G67130	Glycerolipid metabolism	Phospholipase	15.84	9.21	4.52	1.61	1.07	–
LACS9	AT1G77590	Fatty acid biosynthesis	Long chain acyl-CoA synthetase	4.01	5.91	3.69	0.32	0.06	EC:6.2.1.3
GPAT6	AT2G38110	Glycerolipid metabolism	glycerol-3-phosphate 2-o-acyltransferase	6.59	16.52	2.64	0.24	0.46	EC:2.3.1.15
ECT	AT2G38670	Glycerolipid metabolism	Ethanolamine-phosphate cytidylyltransferase	0.21	0.78	2.06	1.29	0.7	EC:2.7.7.14
LACS4	AT4G23850	Fatty acid biosynthesis	Long chain acyl-CoA synthetase	0.43	1.37	1.74	1.96	4.4	EC:6.2.1.3
FAH12-1	AT3G12120	Fatty acid biosynthesis	oleate 12-hydroxylase	0	0	1.62	2.45	0	EC:1.14.19
PLA1-like	At2g30550	Glycerolipid metabolism	Phospholipase	0.86	0.81	1.31	2.51	3.15	–
SDP1-like	AT3G57140	Glycerolipid metabolism	Triacylglycerol lipase	0.23	0.61	1.06	3.05	8.15	EC:3.1.1.3
LACS2	AT1G49430	Fatty acid biosynthesis	Long chain acyl-CoA synthetase	17.22	23.35	0.58	0.33	0.03	EC:6.2.1.3
nsLTP	AT2G13820	lipid transport	Non-specific lipid-transfer protein	24.07	1.83	0.57	0.2	0	–
ACBP4	AT3G05420	lipid transport	Acyl-CoA-binding domain-containing protein	0.92	0.47	0.51	0.13	0.23	–
CYP85	AT5G38970	lipid oxidation	cytochrome p450	0.03	0	0.47	0.89	0.3	EC:1.14
KCS6	AT1G68530	Fatty acid biosynthesis	3-ketoacyl-CoA synthase	2.17	1.84	0.13	17.87	31.99	EC:2.3.1.199
LACS7	AT5G27600	Fatty acid biosynthesis	Long chain acyl-CoA synthetase	0.4	1.27	0.07	0	1.27	EC:6.2.1.3
KCS12	AT2G28630	Fatty acid biosynthesis	3-ketoacyl-CoA synthase	18.2	7.68	0.03	0	0.03	–
ACBP4-like	AT5G18590	lipid transport	Acyl-CoA-binding domain-containing protein	0	0	0	0.96	0	–
KCS4	AT1G19440	Fatty acid biosynthesis	3-ketoacyl-CoA synthase	0	0.84	0	1.75	7.21	EC:2.3.1.199
