# Supplementary material for: Identification of genes associated with ricinoleic acid accumulation in Hiptage benghalensis via transcriptome analysis
Source: Biotechnol Biofuels. 2019 Jan 21;12:16. doi: 10.1186/s13068-019-1358-2 (PMC6340187; doi:10.1186/s13068-019-1358-2)
Supplement: Supplementary file 10 — Additional file 10: Table S5. Overview of differentially expressed transcription factors during seed development of H. benghalensis. [file 13068_2019_1358_MOESM10_ESM.xlsx]

## Sheet: Sheet1
Additional file 10: Table S5. Overview of differentially expressed transcription factors during seed development of H. benghalensis.
Symbol	Family	Tair-ID	FPKM
			S1	S2	S3	S4	S5
AIL1	AP2	AT1G72570.1	5.14	22.66	16.25	15.2	26.9
AIL6	AP2	AT5G65510.1	11.53	70.3	96.21	80.81	178.51
AP2	AP2	AT4G36920.1	33.61	24.18	7.94	2.35	2.16
T11A7	AP2	AT2G41710.1	16.71	24.22	61.33	46.54	46.59
BBM2	AP2	AT5G17430.1	0.06	1.09	0.33	0.49	1.37
ANT	AP2	AT4G37750.1	9.59	4.37	0.27	0.11	0.78
ARF1	ARF	AT1G59750.2	1	2.62	2.2	2.97	2.95
ARF6	ARF	AT5G37020.2	3.78	1.13	1.57	0	0.06
ARF9	ARF	AT4G23980.1	7.31	8.31	1.46	0.33	0.9
ARF5	ARF	AT1G19850.1	13.06	7.45	0.62	0.38	0.13
ARF2	ARF	AT5G62000.3	39.99	29.28	8.17	3.8	5.59
ARF10	ARF	AT2G28350.1	6.46	12.98	59.58	165.51	324.46
ARF3	ARF	AT2G33860.1	5.53	10.48	4.81	3.1	1.65
ARF11	ARF	AT1G19220.1	3.34	3.2	0.52	0.3	0.17
ARR12	ARR-B	AT2G25180.1	11.46	6.94	1.32	1.97	2.75
RR2	ARR-B	AT4G16110.1	1.14	0.41	0.4	0.1	0.27
PRR2	ARR-B	AT4G18020.3	0.98	0	0	0.08	0
ABI3	B3	AT3G24650.1	6.56	70.4	255.26	247.96	327.47
ARF31	B3	AT2G36080.1	0.24	0.64	1.52	3.59	11.44
F13F21	B3	AT1G49475.1	5.59	13.28	7.59	0.75	0.32
DPA4	B3	AT5G06250.2	2.38	3.39	13.08	21.21	30.65
MJB	B3	AT5G42700.1	8.07	10.46	4.08	0.94	0.07
HSL1	B3	AT4G32010.1	3.06	2.44	5.27	2.84	9.11
REM16	B3	AT4G33280.1	3.17	21.3	56.98	17.88	2.24
FUS3	B3	AT3G26790.1	2.75	32.35	49.91	10.74	0.12
K13E13	B3	AT3G18960.1	3.31	1.45	0.12	0.01	0
MCK7	B3	AT5G58280.1	4.1	6.85	4.17	0.43	0.44
NGA1	B3	AT2G46870.1	0.7	4.46	5.47	4.11	9.81
HSL2	B3	AT2G30470.1	6.13	20.84	57.3	37.89	66.26
VRN1	B3	AT1G49475.1	2.57	6	11.04	28.25	31.51
BPC6	BBR-BPC	AT5G42520.1	2.52	4.29	8.56	5.89	3.3
BIS2	BES1	AT1G75080.2	30.69	29.89	10.05	4.03	7.44
bHLH6	bHLH	AT1G32640.1	14.51	43.09	33.97	95.38	273.04
bHLH1	bHLH	AT5G41315.1	5.94	4.57	1.72	0	0
bHLH	bHLH	AT4G09820.1	39.29	18.82	0.62	0.68	0.03
BIM1	bHLH	AT5G08130.6	4.44	2.45	0.83	0.24	0.47
bHLH37	bHLH	AT3G50330.1	0.76	0.39	0.16	20.72	187.87
bHLH80	bHLH	AT1G35460.1	2.62	3.38	5.89	10.43	21.46
bHLH155	bHLH	AT2G31280.1	14.21	10.81	3.4	0.9	2.16
bHLH68	bHLH	AT4G29100.1	5.15	2.9	1.02	0.67	1.2
CIB3	bHLH	AT3G07340.1	36.17	34.49	6.45	5.53	78.11
AKS1	bHLH	AT1G51140.1	5.84	35.16	28.26	17.17	44.44
bHLH123	bHLH	AT3G20640.1	3.54	2.83	0.4	0.11	0
bHLH13	bHLH	AT1G01260.1	15.27	27.33	33.25	46.57	59.42
ICE1	bHLH	AT3G26744.1	5.09	10.16	13.67	19.17	33.11
EN61	bHLH	AT3G19500.1	1.14	11.94	75.14	25.63	15.64
MUL3	bHLH	AT5G57150.1	14.03	5.92	1.67	0.89	1.1
bHLH4	bHLH	AT4G17880.1	6.61	40.39	34.1	6.56	2.8
SPT	bHLH	AT4G36930.1	12.57	12.97	1.66	0.54	0.05
bHLH46	bHLH	AT5G08130.2	22.82	13.21	3.32	0.81	2.14
AKS3	bHLH	AT2G42280.1	0.31	1.93	4.24	13.77	61.11
CIB4	bHLH	AT1G10120.1	21.74	15.25	10.67	2.49	0.54
bHLH15	bHLH	AT2G20180.1	2.32	6.74	31.49	37.36	89.65
bHLH30	bHLH	AT1G68810.1	14.8	10.59	2.55	0.34	0.28
bHLH49	bHLH	AT1G68920.1	38.66	25.26	5.85	8.69	8.07
bHLH96	bHLH	AT1G72210.1	0.12	2.72	8.54	2.35	0.22
ABI5	bZIP	AT2G36270.1	1	8.92	21.23	122.97	391.05
bZIP	bZIP	AT1G58110.1	38.49	25.61	10.15	4.61	10.82
ATB2	bZIP	AT4G34590.1	401.89	316.49	216	39.31	34.4
bZIP	bZIP	AT1G19490.1	1.77	4.27	8.03	31.93	104.48
bZIP34	bZIP	AT3G58120.1	35.23	15.68	4.2	0.39	0
bZIP53	bZIP	AT3G62420.1	5.9	3.91	1.16	0.48	0.6
CPRF1	bZIP	AT2G46270.1	4.57	4.45	15.82	20.11	25.83
DPBF5	bZIP	AT4G34000.3	22.76	45.12	116.36	139	55.79
bZIP67	bZIP	AT3G44460.1	8.2	130.65	671.22	293.86	14.91
bZIP13	bZIP	AT5G44080.1	66.95	99.17	13.48	6.11	9.41
bZIP47	bZIP	AT5G65210.2	0.8	0.8	1.98	2.87	1.88
OBF1	bZIP	AT1G75390.1	632.04	203.7	84.12	16.33	5.55
RF2b	bZIP	AT4G38900.3	0.53	0.7	1.28	1.35	3.53
bZIP12	bZIP	AT2G41070.3	0.27	0.24	3.19	2.83	0.85
bZIP66	bZIP	AT3G56850.1	8.96	13.83	71.48	62.15	31.55
TGA10	bZIP	AT5G06839.3	0.35	0.23	3.28	26.06	89.38
TGA21	bZIP	AT3G12250.1	2.43	10.26	6.96	15.85	15.34
TGA9	bZIP	AT1G08320.3	0.19	0.28	0.7	7.02	44.32
IDD14	C2H2	AT1G68130.1	2.98	1.52	0.19	0.08	0.19
C2H2	C2H2	AT1G75710.1	1.84	14.52	28.76	4.85	1.72
EN47	C2H2	AT5G66730.1	61.22	68.93	70.71	103.67	142.22
IDD2	C2H2	AT3G50700.1	11.87	16.47	33.24	48.32	50.34
MGP	C2H2	AT1G03840.1	24.75	15.33	1.31	0.61	0.17
STOP1	C2H2	AT1G34370.2	7.4	9.13	4.53	34.2	105.47
STZ	C2H2	AT1G27730.1	3.7	11.47	14.76	40.96	120.18
T7N22.5	C2H2	AT1G55110.1	12.23	8.64	7.52	1.33	0.31
ZAT9	C2H2	AT1G26610.1	0.01	0.19	7.82	5.62	4.74
ZFP4	C2H2	AT1G66140.1	5.98	2.82	1.12	0.46	1.59
TZF4	C3H	AT1G03790.1	1.24	5.08	510.1	538.44	1044.1
TZF2	C3H	AT2G19810.1	2.25	50.37	155.32	118.02	81
TZF7	C3H	AT2G41900.1	53.92	47.02	17.09	4.06	11.22
TZF3	C3H	AT4G29190.1	2.94	24.25	203.46	222.49	235.73
F11A3	C3H	AT2G20280.1	2.44	3.8	15.03	15.61	12.24
CG1	C3H	AT1G75340.1	0	0	32.89	17.03	0.18
T1B8	C3H	AT2G33835.1	2.71	6.57	0.4	0.24	4.95
ZFAR1	C3H	AT2G40140.2	3.85	7.66	2.92	12.85	49.67
ZFN2	C3H	AT2G32930.1	11.16	2.76	0	0.18	0
ZFWD1	C3H	AT4G25440.1	6.33	9.62	5.61	20.64	41.87
F13M7	C4H	AT1G04990.2	20.95	10.92	2.71	2.1	3.56
COL4	CO-like	AT5G24930.1	147.16	122.91	40.17	10.47	0.59
COL9	CO-like	AT3G07650.2	0.44	0.74	1.28	3.05	9.59
TCX2	CPP	AT4G14770.1	35.19	32.5	23.97	2.84	1.45
TCX5	CPP	AT4G29000.1	2.89	7.57	11.81	3.39	1.26
BBX21	DBB	AT1G75540.1	7.94	3.08	1.38	7.72	55.31
COL2	DBB	AT3G02380.1	6.14	5.01	2	0.04	0.63
STH4	DBB	AT2G21320.1	1.17	3.99	4.29	4.11	19.01
BBX24	DBB	AT1G06040.1	83.33	51.89	15.49	1.29	2.01
DOF4	Dof	AT4G24060.1	41.78	15.63	3.88	3.13	0.54
DOF	Dof	AT1G28310.1	12.69	7.67	2.82	0.69	0.63
DOF5	Dof	AT5G60850.1	3.33	4.89	0.26	0.16	0.18
OBP3	Dof	AT3G55370.1	5.87	4.62	1.06	0.41	0.18
DEL1	E2F/DP	AT3G48160.2	2.66	3.41	2.69	0	0.19
EIL3	EIL	AT1G73730.1	2.63	2.4	3.89	7.62	15.45
EIN3	EIL	AT3G20770.1	55.31	46.19	42.75	103.8	292.4
AIL5	ERF	AT5G57390.1	10.21	40.15	41.74	50.38	204.55
ERF4	ERF	AT3G15210.1	1.92	16.58	9.22	15.61	70.39
ERF	ERF	AT4G13040.1	8.48	5.65	2.03	0.92	0.62
ERF017	ERF	AT1G19210.1	1.17	27.06	22.44	13.77	67.29
ERF-1	ERF	AT4G17500.1	0.67	5.59	2.42	48.88	65.76
ERF105	ERF	AT5G51190.1	14.81	60.69	36.28	221.68	661.98
ERF110	ERF	AT2G33710.1	0.89	0.96	8.84	46.68	121.14
ERF114	ERF	AT5G13330.1	1.6	0.86	2.53	23.02	55.09
ERF4	ERF	AT5G44210.1	15.44	32.2	3.14	41.08	235.74
DREB2D	ERF	AT1G75490.1	0.05	0.58	16.12	153.49	297.87
ERF3	ERF	AT1G50640.1	16.54	28.93	11.57	51.54	155.88
DREB2G	ERF	AT5G18450.1	0.03	0.07	0.33	10.43	79.55
HRE2	ERF	AT2G47520.1	186.42	138.31	70.71	163.55	190.03
ERF48	ERF	AT2G40340.1	23.69	14.3	11.53	18.37	42.08
WRI1	ERF	AT3G54320.2	13.05	154.28	533.02	111.76	15.52
FRS5	FAR1	AT4G38180.1	1.1	1.58	2.55	3	3.73
APL	G2-like	AT1G79430.2	4.79	2.3	1.64	0.56	0.12
T5E21	G2-like	AT1G68670.1	14.82	0.95	1	3.32	0.5
F12A12	G2-like	AT3G10760.1	5.48	5.02	2.92	0.64	1.38
PHL1	G2-like	AT4G28610.1	59.16	35.52	23.5	11.2	5.94
EFM	G2-like	AT2G03500.1	1.12	0.8	0.28	0.12	0
GATA8	GATA	AT3G54810.2	0.43	0.78	1.19	1.8	3.67
GATA24	GATA	AT3G21175.2	2.73	7.47	5.74	10.44	26.18
SGR7	GRAS	AT4G37650.1	43.83	25.66	5.03	0.87	0.06
GAI	GRAS	AT1G14920.1	108.21	77.89	52.69	8.31	13.73
NSP2	GRAS	AT4G08250.1	1.13	1.95	27.06	15.87	4.95
PAT1	GRAS	AT5G48150.1	54.61	46.76	20.79	26.66	84.82
SCL1	GRAS	AT1G21450.1	6.7	10.93	19.1	23.18	22.64
SCL23	GRAS	AT5G41920.1	26.7	13.62	5.12	1.44	7.57
SCL28	GRAS	AT1G63100.1	53.18	141.43	20.23	2.24	0.82
SCL3	GRAS	AT1G50420.1	1.59	8.12	9.26	8.11	36.78
SCL4	GRAS	AT5G66770.1	5.98	5.02	2.26	0.78	1.17
SCL6	GRAS	AT4G00150.1	9.09	7.7	5.68	3.81	3.25
SCL8	GRAS	AT5G52510.1	74.55	59.37	18.7	8.6	6.37
GRF1	GRF	AT2G22840.1	8.56	29.16	25.65	38.1	119.34
GRF4	GRF	AT3G52910.1	2.95	19.43	52.5	10.72	0.38
GRF5	GRF	AT3G13960.1	9.15	30.97	40.55	14.75	11.8
GRF9	GRF	AT2G45480.1	1.66	3.51	8.85	1.8	0.76
HB20	HD-ZIP	AT5G15150.1	58.94	30.82	4.84	9.71	23.76
HB4	HD-ZIP	AT3G60390.1	3.52	13.31	9.84	8.41	14.64
HB5	HD-ZIP	AT5G65310.1	9.36	6.39	0.81	0.6	0.08
HB6	HD-ZIP	AT4G40060.1	231.61	139.58	36.65	14.24	47.76
HB1	HD-ZIP	AT3G01470.1	2.74	5.96	7.1	15.33	34.29
HAT14	HD-ZIP	AT5G06710.1	1.03	1.02	1.43	3.13	16.87
HAT22	HD-ZIP	AT4G37790.1	91.5	52.32	8.3	4.44	0.72
HB2	HD-ZIP	AT4G16780.1	2.42	9.37	16.33	11.6	9.27
ICU4	HD-ZIP	AT1G52150.3	11.5	7.37	5.46	1.41	1.32
YUP8H12	HD-ZIP	AT1G05230.4	1.66	8.43	5.59	4.57	6.6
ET2	HRT-like	AT5G56780.1	50.3	39.62	14.27	3.78	5.8
HSF24	HSF	AT4G36990.1	11.1	19.07	3.09	1.4	3.06
HSFC1	HSF	AT3G24520.1	2.05	1.29	2.46	6.29	16
HSFA6B	HSF	AT3G22830.1	0.1	1.39	0.76	5.29	18.86
ASL38	LBD	AT3G02550.1	12.86	26.34	40.79	41.31	29.1
ASL8	LBD	AT1G07900.1	2.1	1.35	0.03	0.03	0.07
ASL19	LBD	AT4G00220.1	16.4	12.34	0.83	0.3	0
ASL36	LBD	AT1G68510.1	206.04	199.42	139.46	9.75	0.24
AG1	MIKC_MADS	AT4G18960.1	67.24	27.28	3.27	1.48	0
AG2	MIKC_MADS	AT3G58780.1	136.44	74.07	9.84	4.54	0
AGL12	MIKC_MADS	AT1G71692.1	19.21	6.94	0.18	0.03	0.4
AGL15	MIKC_MADS	AT5G13790.1	55.17	70.05	36.02	4.09	0.05
AGL4	MIKC_MADS	AT3G02310.1	621.48	217.34	31.91	13.03	0.22
AGL9	MIKC_MADS	AT1G24260.1	14.99	8.48	0.97	0.59	0
MAF3	MIKC_MADS	AT5G65060.1	6.22	15.36	2.11	0.28	0.4
AGL4	MIKC_MADS	AT3G02310.1	13.01	8.16	0.81	0.26	0
SVP	MIKC_MADS	AT2G22540.1	23.76	14.88	1.34	0.27	0
MYB16	MYB	AT5G15310.1	16.59	3.26	0.19	0.1	0.29
IDD4	C2H2	AT2G02080.2	21.65	42.41	88.13	42.36	38.04
MYB62	MYB	AT1G68320.1	0.02	0	0.11	1.89	10.92
MYB123	MYB	AT5G35550.1	28.33	18.13	2.54	0.08	0
MYB	MYB	AT3G52250.1	1.03	1.64	2.24	2.46	3.46
MYB4	MYB	AT4G38620.1	66.43	40.01	2.34	0.25	0
MYB60	MYB	AT1G08810.1	7.91	2.2	82.36	39.14	7.63
MYB94	MYB	AT3G47600.1	0.31	0.15	0.56	57.55	383.74
MYB84	MYB	AT3G49690.1	13.75	7.13	1.69	0.54	0
ALY2	MYB_related	AT3G21430.2	2.93	7.58	9.42	7.8	6.01
REV8	MYB_related	AT3G09600.1	4.25	3.95	15.6	12.65	7.25
ARFL6	MYB_related	AT1G72650.2	0	0.21	1.23	0.94	0.2
RVE1	MYB_related	AT5G17300.1	1.04	0.49	0	0.04	0.7
MYB73	MYB_related	AT4G37260.1	172.54	130.58	41.23	73.71	192.11
MYB_related	MYB_related	AT1G19000.1	30.97	17.72	73.18	110.51	88.93
MYBH	MYB_related	AT5G47390.1	3.57	1.71	2.07	9.51	30.7
RAD	MYB_related	AT4G39250.1	36.24	3.18	0.11	0	0
SMH4	MYB_related	AT5G58340.2	0.78	1.95	2	3.99	2.01
T1E3	MYB_related	AT5G04760.1	116.06	114.69	20.75	57.54	101.49
ANAC094	NAC	AT2G17040.1	3.71	3.73	0.14	0.07	0
NAC028	NAC	AT1G65910.1	6.79	9.09	2.37	0.48	0.18
NCO072	NAC	AT4G27410.2	8.93	7.24	31.87	108.72	333.3
NAC075	NAC	AT4G29230.1	1.05	0.21	0.24	0.02	0.07
NAC047	NAC	AT3G04070.2	0.45	0.54	2.52	4.26	11.55
NAC002	NAC	AT1G01720.1	8.89	31.02	89.42	149.57	286.81
FAN	NAC	AT5G22290.1	0.38	0.94	27.9	29.82	30.16
TIP	NAC	AT5G24590.2	14.18	18.38	4.26	1.46	1.2
NF-YA3	NF-YA	AT1G72830.1	25.82	194.81	193.94	62.45	38.42
NFYA7	NF-YA	AT1G30500.2	0.23	1.43	9.8	8.4	3.07
NFYA9	NF-YA	AT3G20910.1	2.47	7.6	36.93	33.22	16.17
NFYA1	NF-YA	AT5G12840.1	8.28	24.95	49	66.28	51
NFYB6	NF-YB	AT5G47670.2	2.22	29.22	46.98	4.4	0.03
NLP7	Nin-like	AT4G24020.1	3.03	6.15	4.63	13.92	33.17
SPL14	SBP	AT1G20980.1	0.66	0.41	0.28	0.38	0.74
SPL6	SBP	AT1G69170.1	12.36	4.27	1.49	0.89	1.44
SPL9	SBP	AT2G42200.1	3.04	13.8	43.33	0.91	0.13
LRP1	SRS	AT5G12330.1	26.94	12.74	1.39	0.53	0.4
LRP1	SRS	AT5G12330.1	153.01	92.08	20.39	14.97	37.01
SRS5	SRS	AT1G75520.1	8	3.47	0.3	0.12	0
BLH9	TALE	AT5G02030.1	37.66	15.27	2.51	1.2	2.82
ATH1	TALE	AT4G32980.1	4.25	13.09	26.21	19.6	5.51
BLH11	TALE	AT1G75430.1	4.62	17.98	18.81	0.36	0
BLH6	TALE	AT4G34610.2	20.59	17.49	1.6	0.71	0.29
BLH7	TALE	AT4G34610.2	21.99	13.54	5.62	2.36	6.63
BLH1	TALE	AT2G35940.1	13.23	10.51	2.55	1	0.27
BEL1	TALE	AT5G41410.1	14.02	17.92	11.58	6.53	17.88
KNAT3	TALE	AT5G25220.2	1.44	1.29	0.12	0.02	0
SAW2	TALE	AT2G23760.2	0.46	2.83	3.51	1.97	2.49
TCP13	TCP	AT3G02150.1	0.3	4.43	3.18	0.36	1.23
TCP4	TCP	AT3G15030.2	11.32	36.82	103.73	37.46	66.98
TCP7	TCP	AT5G23280.1	0.73	0.71	0.23	0	0.42
TCP8	TCP	AT1G58100.1	16.44	5.97	0.22	0.33	2.69
GT-2	Trihelix	AT1G76890.2	9.58	9.57	4.94	5.49	17.68
GT-2 LIKE	Trihelix	AT1G76880.1	0	0	0.67	0.08	0.18
ALIS1-LIKE	Trihelix	AT3G54390.1	79.99	70.02	7.84	5.12	24.74
WOX1	WOX	AT3G18010.1	1.33	0.39	0.09	0.03	0
WRKY40	WRKY	AT1G80840.1	20.35	20.35	9.07	61.83	290.74
WRKY44	WRKY	AT2G37260.1	10.12	8.15	1.37	0.36	0
WRKY11	WRKY	AT4G31550.1	35.51	26.07	5.19	2.68	5.44
WRKY17	WRKY	AT2G24570.1	8.01	6.06	1.19	1.09	4.89
WRKY2	WRKY	AT5G56270.1	7.1	9.93	10.56	12.86	10.01
WRKY21	WRKY	AT2G30590.1	18.96	15.42	6.01	1.29	0.5
WRKY33	WRKY	AT2G38470.1	2.59	3.7	9.42	47.6	191.12
WRKY49	WRKY	AT5G43290.1	3.08	0.05	0.05	0	0
WRKY53	WRKY	AT4G23810.1	5.07	6.68	1.7	4.49	60.02
WRKY6	WRKY	AT1G62300.1	1.6	3.7	11.79	17.93	61.24
YAB1	YABBY	AT2G45190.1	0	0	5.83	0	0.46
YAB2	YABBY	AT1G08465.1	4.09	25.79	18.61	24.46	68.06
HB22	ZF-HD	AT4G24660.1	9.57	95.58	81.96	83.16	151.92
HB30	ZF-HD	AT5G15210.1	44.6	22.51	19.52	6.07	3.09
HB24	ZF-HD	AT2G18350.1	4.74	28.83	9.8	2.92	2.64
