# Supplementary material for: Identification of genes associated with ricinoleic acid accumulation in Hiptage benghalensis via transcriptome analysis
Source: Biotechnol Biofuels. 2019 Jan 21;12:16. doi: 10.1186/s13068-019-1358-2 (PMC6340187; doi:10.1186/s13068-019-1358-2)
Supplement: Supplementary file 11 — Additional file 11: Table S6. Overview of the predicted lncRNAs in H. benghalensis seeds. [file 13068_2019_1358_MOESM11_ESM.xlsx]

## Sheet: Sheet1
Additional file 11: Table S6. Overview of the predicted lncRNAs in H. benghalensis seeds.
Red letters indicate differentially expressed lncRNAs during seed development of H. benghalensis. “-“, novel lncRNAs.
Transcript ID	Length (bp)	Known lncRNA name
T01.PB21569	330	–
T01.PB20219	341	–
T01.PB22627	352	–
T01.PB22793	368	–
T01.PB23441	379	–
T01.PB15545	403	–
T01.PB18210	434	–
T01.PB22506	450	Ptrichocarpa_Potri.T005900.1
T01.PB24473	464	–
T01.PB19275	481	–
T01.PB17438	482	–
T01.PB24506	517	–
T01.PB25133	533	–
T01.PB23670	592	–
T01.PB58217	664	–
T01.PB16124	667	–
T01.PB19895	712	–
T01.PB58501	714	–
T01.PB19882	732	–
T01.PB19812	752	–
T01.PB58092	759	–
T01.PB21367	783	–
T01.PB24740	784	–
T01.PB55052	788	–
T01.PB14531	792	–
T01.PB22032	804	–
T01.PB57116	858	–
T01.PB22179	860	–
T01.PB18072	870	–
T01.PB20122	871	–
T01.PB15153	872	–
T01.PB6972	872	–
T01.PB23865	875	–
T01.PB24811	884	–
T01.PB11170	887	–
T01.PB22689	889	–
T01.PB24716	889	NONBTAT026075.2
T01.PB11431	892	–
T01.PB58186	904	–
T01.PB17302	909	–
T01.PB11485	917	–
T01.PB10668	936	–
T01.PB17949	936	–
T01.PB9959	948	–
T01.PB15176	950	–
T01.PB25209	953	–
T01.PB21417	959	–
T01.PB14769	959	–
T01.PB5258	959	–
T01.PB21686	963	–
T01.PB24762	965	–
T01.PB10292	966	–
T01.PB9011	967	–
T01.PB14209	976	–
T01.PB11189	977	–
T01.PB10998	981	–
T01.PB57039	981	–
T01.PB16321	983	–
T01.PB12477	986	–
T01.PB5057	990	–
T01.PB16299	999	NONBTAT026075.2
T01.PB1379	1008	–
T01.PB19327	1008	–
T01.PB7008	1009	–
T01.PB56113	1013	–
T01.PB20357	1016	–
T01.PB14086	1018	–
T01.PB22772	1018	–
T01.PB2067	1019	–
T01.PB14128	1023	Crubella_Carubv10007871m
T01.PB18457	1026	Zmays_GRMZM2G320117_T01
T01.PB5330	1028	–
T01.PB22080	1030	Crubella_Carubv10007871m
T01.PB21391	1034	–
T01.PB2679	1036	–
T01.PB7574	1038	–
T01.PB56466	1039	–
T01.PB57882	1042	–
T01.PB58485	1042	–
T01.PB57478	1045	–
T01.PB11768	1046	–
T01.PB10490	1049	–
T01.PB3315	1050	–
T01.PB3807	1052	–
T01.PB6216	1053	–
T01.PB6000	1054	–
T01.PB9806	1054	–
T01.PB8851	1058	–
T01.PB22277	1060	–
T01.PB22575	1060	–
T01.PB56268	1061	–
T01.PB1635	1062	–
T01.PB8430	1065	–
T01.PB4265	1068	Crubella_Carubv10007871m
T01.PB7281	1069	–
T01.PB3864	1070	–
T01.PB8237	1077	–
T01.PB55561	1081	–
T01.PB15597	1085	–
T01.PB56747	1086	Rcommunis_36529.m000015
T01.PB14606	1088	–
T01.PB14277	1089	–
T01.PB19223	1089	–
T01.PB4067	1089	–
T01.PB58180	1089	–
T01.PB58628	1089	–
T01.PB14746	1092	–
T01.PB17262	1095	–
T01.PB6959	1097	–
T01.PB16382	1098	–
T01.PB2207	1098	–
T01.PB13104	1100	–
T01.PB7395	1100	–
T01.PB5114	1102	–
T01.PB6148	1105	Crubella_Carubv10007871m
T01.PB7964	1108	–
T01.PB4245	1110	Egrandis_Eucgr.F01565.1
T01.PB9341	1120	–
T01.PB18414	1121	–
T01.PB57199	1124	–
T01.PB6578	1124	–
T01.PB54970	1126	–
T01.PB2526	1127	–
T01.PB18694	1127	–
T01.PB23153	1128	–
T01.PB12601	1129	–
T01.PB14680	1136	–
T01.PB55555	1139	–
T01.PB5712	1140	–
T01.PB13505	1142	–
T01.PB8449	1142	–
T01.PB10054	1146	–
T01.PB55443	1148	–
T01.PB17428	1150	–
T01.PB13565	1153	–
T01.PB56695	1157	–
T01.PB58648	1157	–
T01.PB1466	1158	–
T01.PB56292	1164	–
T01.PB9880	1164	–
T01.PB23504	1174	–
T01.PB12133	1175	–
T01.PB2120	1177	–
T01.PB56437	1180	–
T01.PB23012	1182	Mguttatus_Migut.D01498.1
T01.PB55571	1183	–
T01.PB16171	1184	–
T01.PB8784	1189	–
T01.PB9797	1191	–
T01.PB13204	1193	–
T01.PB2573	1194	–
T01.PB3953	1196	–
T01.PB56709	1196	–
T01.PB8156	1199	–
T01.PB778	1202	–
T01.PB17767	1204	–
T01.PB9547	1205	–
T01.PB4054	1208	–
T01.PB55746	1211	–
T01.PB11842	1213	–
T01.PB7580	1213	–
T01.PB4891	1214	Crubella_Carubv10007871m
T01.PB3267	1218	–
T01.PB13273	1221	–
T01.PB1207	1222	–
T01.PB8240	1222	–
T01.PB57114	1225	–
T01.PB18574	1225	–
T01.PB12868	1227	Crubella_Carubv10007871m
T01.PB3371	1231	–
T01.PB14711	1236	–
T01.PB55293	1236	–
T01.PB14483	1237	–
T01.PB5862	1237	–
T01.PB14228	1240	–
T01.PB1515	1241	–
T01.PB18732	1243	–
T01.PB11639	1244	–
T01.PB11974	1244	–
T01.PB15699	1244	Crubella_Carubv10007871m
T01.PB12003	1245	–
T01.PB1317	1246	–
T01.PB15187	1250	–
T01.PB56702	1250	–
T01.PB10771	1253	–
T01.PB18171	1256	–
T01.PB56338	1260	–
T01.PB14629	1260	–
T01.PB57798	1261	–
T01.PB17467	1261	–
T01.PB16374	1265	–
T01.PB251	1270	NONBTAT026075.2
T01.PB5679	1274	–
T01.PB17970	1278	–
T01.PB19138	1281	–
T01.PB9716	1286	–
T01.PB5221	1292	–
T01.PB23545	1299	–
T01.PB55087	1300	–
T01.PB22852	1301	Rcommunis_36529.m000015
T01.PB16377	1306	–
T01.PB3656	1307	–
T01.PB4239	1309	–
T01.PB56543	1312	–
T01.PB55668	1318	–
T01.PB56289	1318	–
T01.PB10581	1322	–
T01.PB17666	1326	–
T01.PB5149	1326	–
T01.PB16081	1328	–
T01.PB24853	1332	–
T01.PB57264	1333	–
T01.PB2468	1336	–
T01.PB2650	1339	–
T01.PB20440	1339	–
T01.PB55218	1341	–
T01.PB5814	1342	–
T01.PB54996	1344	–
T01.PB17276	1344	–
T01.PB3144	1348	–
T01.PB58040	1350	–
T01.PB10967	1355	–
T01.PB57813	1355	–
T01.PB15358	1358	–
T01.PB16213	1359	–
T01.PB20199	1360	–
T01.PB56316	1360	–
T01.PB3625	1364	–
T01.PB18642	1369	–
T01.PB2137	1369	–
T01.PB21050	1370	–
T01.PB25360	1382	Crubella_Carubv10007871m
T01.PB4255	1386	–
T01.PB4086	1387	–
T01.PB11010	1390	Crubella_Carubv10007871m
T01.PB55177	1393	–
T01.PB5288	1393	–
T01.PB2361	1397	–
T01.PB6804	1398	–
T01.PB12836	1400	Mesculenta_Manes.18G138300.1
T01.PB15016	1403	Esalsugineum_Thhalv10022956m
T01.PB3202	1407	Esalsugineum_Thhalv10022956m
T01.PB1650	1410	–
T01.PB14434	1411	–
T01.PB7461	1416	–
T01.PB56043	1416	–
T01.PB13410	1417	–
T01.PB3645	1421	–
T01.PB24324	1422	–
T01.PB4478	1422	–
T01.PB56758	1425	–
T01.PB643	1429	–
T01.PB1994	1431	–
T01.PB55780	1432	–
T01.PB3821	1442	–
T01.PB224	1442	Crubella_Carubv10007871m
T01.PB12008	1445	–
T01.PB11269	1452	–
T01.PB13119	1456	–
T01.PB2555	1456	–
T01.PB11362	1460	–
T01.PB4487	1463	–
T01.PB58492	1464	Esalsugineum_Thhalv10022956m
T01.PB57889	1468	Mesculenta_Manes.06G047600.1
T01.PB20652	1477	–
T01.PB2500	1480	–
T01.PB19632	1490	–
T01.PB11688	1491	–
T01.PB5478	1491	–
T01.PB11495	1492	–
T01.PB56505	1492	–
T01.PB25240	1497	–
T01.PB15037	1501	–
T01.PB57657	1501	–
T01.PB24946	1501	–
T01.PB58197	1502	–
T01.PB55717	1505	–
T01.PB17886	1506	–
T01.PB58238	1515	–
T01.PB56519	1516	–
T01.PB21331	1516	–
T01.PB21851	1525	–
T01.PB12621	1525	–
T01.PB4673	1528	–
T01.PB56426	1530	Crubella_Carubv10007871m
T01.PB3063	1534	–
T01.PB8874	1534	–
T01.PB9587	1534	–
T01.PB15770	1535	–
T01.PB7549	1542	–
T01.PB18220	1543	Crubella_Carubv10007871m
T01.PB1093	1544	–
T01.PB20351	1544	–
T01.PB6944	1546	–
T01.PB25238	1547	–
T01.PB2624	1547	–
T01.PB18573	1561	–
T01.PB55394	1571	–
T01.PB5386	1578	–
T01.PB2805	1580	–
T01.PB55480	1580	–
T01.PB7609	1581	–
T01.PB15991	1581	–
T01.PB3302	1584	–
T01.PB13176	1595	–
T01.PB3402	1597	–
T01.PB13600	1601	–
T01.PB3747	1602	–
T01.PB1312	1611	–
T01.PB55628	1622	–
T01.PB1250	1622	–
T01.PB15436	1628	–
T01.PB6081	1640	–
T01.PB19182	1641	–
T01.PB20626	1642	–
T01.PB4657	1645	–
T01.PB55222	1645	Crubella_Carubv10007871m
T01.PB14837	1660	Crubella_Carubv10007871m
T01.PB55761	1666	–
T01.PB57200	1672	–
T01.PB18006	1674	–
T01.PB22234	1681	–
T01.PB56424	1681	–
T01.PB1591	1687	–
T01.PB5785	1700	–
T01.PB18219	1700	–
T01.PB8151	1703	–
T01.PB56309	1704	–
T01.PB55659	1708	–
T01.PB14735	1713	–
T01.PB15668	1713	–
T01.PB13727	1714	–
T01.PB2024	1714	Zmays_GRMZM2G109724_T01
T01.PB11403	1716	–
T01.PB58424	1718	Gmax_Glyma.01G175700.9
T01.PB6368	1733	–
T01.PB58125	1740	–
T01.PB11865	1742	–
T01.PB55393	1757	–
T01.PB7144	1761	–
T01.PB6407	1768	–
T01.PB8618	1777	–
T01.PB15314	1779	–
T01.PB56093	1787	–
T01.PB2239	1788	Ppersica_Prupe.1G022800.2
T01.PB22900	1794	–
T01.PB22463	1800	–
T01.PB18344	1807	–
T01.PB58405	1814	–
T01.PB2162	1817	–
T01.PB13702	1818	–
T01.PB3742	1818	Crubella_Carubv10007871m
T01.PB18622	1822	–
T01.PB1820	1826	–
T01.PB6432	1831	–
T01.PB58788	1843	–
T01.PB23588	1846	–
T01.PB55407	1866	–
T01.PB24892	1869	–
T01.PB15425	1873	Crubella_Carubv10016497m
T01.PB17809	1877	Crubella_Carubv10016497m
T01.PB2629	1878	–
T01.PB23806	1887	–
T01.PB57367	1891	–
T01.PB17152	1907	Crubella_Carubv10007871m
T01.PB21307	1909	–
T01.PB22546	1910	–
T01.PB20359	1913	–
T01.PB23809	1916	–
T01.PB23595	1918	–
T01.PB57396	1925	–
T01.PB58865	1925	–
T01.PB20235	1927	–
T01.PB22911	1931	–
T01.PB20568	1933	–
T01.PB57597	1935	–
T01.PB24703	1935	–
T01.PB58632	1938	Egrandis_Eucgr.F01565.1
T01.PB21153	1940	–
T01.PB58854	1942	–
T01.PB18870	1943	–
T01.PB23169	1947	–
T01.PB418	1947	–
T01.PB57294	1950	–
T01.PB24977	1952	–
T01.PB62104	1953	–
T01.PB17917	1954	–
T01.PB19056	1957	–
T01.PB24681	1958	–
T01.PB21556	1959	–
T01.PB20556	1959	–
T01.PB18992	1960	–
T01.PB17563	1962	–
T01.PB24686	1962	–
T01.PB17433	1970	–
T01.PB24472	1975	–
T01.PB58427	1989	–
T01.PB21970	1990	–
T01.PB58579	1991	–
T01.PB21513	1991	–
T01.PB20745	1997	–
T01.PB57413	1998	–
T01.PB27233	2001	Cgrandiflora_Cagra.14421s0001.1
T01.PB37335	2006	–
T01.PB30196	2009	–
T01.PB63064	2010	–
T01.PB37165	2010	–
T01.PB63376	2010	–
T01.PB35886	2026	–
T01.PB36867	2026	–
T01.PB57358	2028	–
T01.PB35613	2029	–
T01.PB45353	2029	–
T01.PB37611	2031	Egrandis_Eucgr.F01565.1
T01.PB35875	2034	–
T01.PB28606	2035	–
T01.PB61306	2037	–
T01.PB27453	2038	–
T01.PB29501	2042	–
T01.PB60753	2045	–
T01.PB39385	2046	–
T01.PB36879	2049	–
T01.PB39319	2051	–
T01.PB42721	2052	Crubella_Carubv10007871m
T01.PB39914	2055	–
T01.PB59142	2065	–
T01.PB28169	2066	–
T01.PB31366	2069	Esalsugineum_Thhalv10022956m
T01.PB33992	2069	–
T01.PB40395	2071	–
T01.PB37018	2072	–
T01.PB42670	2072	–
T01.PB35458	2074	–
T01.PB42303	2077	–
T01.PB35265	2079	–
T01.PB41302	2079	–
T01.PB63938	2084	Egrandis_Eucgr.F01565.1
T01.PB60003	2088	–
T01.PB61052	2090	–
T01.PB33366	2092	–
T01.PB43270	2092	–
T01.PB33694	2095	–
T01.PB60637	2097	–
T01.PB37842	2097	–
T01.PB32705	2098	–
T01.PB34040	2099	–
T01.PB37650	2100	–
T01.PB37621	2103	–
T01.PB62130	2103	–
T01.PB36428	2106	–
T01.PB43576	2110	–
T01.PB30214	2111	–
T01.PB64110	2111	–
T01.PB45487	2112	–
T01.PB36256	2116	–
T01.PB32051	2118	–
T01.PB37551	2119	–
T01.PB35671	2121	–
T01.PB42384	2122	–
T01.PB30163	2123	–
T01.PB37308	2124	–
T01.PB40994	2127	–
T01.PB43927	2127	–
T01.PB39106	2132	–
T01.PB29205	2134	–
T01.PB27290	2136	–
T01.PB33187	2139	–
T01.PB37031	2139	–
T01.PB42389	2142	–
T01.PB29716	2143	–
T01.PB41489	2146	–
T01.PB41532	2147	–
T01.PB30078	2151	–
T01.PB43165	2161	–
T01.PB32827	2161	Egrandis_Eucgr.F01565.1
T01.PB61335	2164	–
T01.PB34220	2165	Egrandis_Eucgr.F01565.1
T01.PB26461	2166	–
T01.PB40674	2168	Crubella_Carubv10016497m
T01.PB61523	2168	–
T01.PB59206	2169	Crubella_Carubv10016497m
T01.PB36128	2172	–
T01.PB38620	2173	Crubella_Carubv10007871m
T01.PB61631	2173	–
T01.PB27921	2181	–
T01.PB29345	2181	–
T01.PB37078	2181	–
T01.PB43583	2184	–
T01.PB61637	2187	–
T01.PB27548	2189	–
T01.PB33623	2191	–
T01.PB35767	2191	–
T01.PB28081	2204	–
T01.PB33346	2204	–
T01.PB62140	2205	Esalsugineum_Thhalv10022956m
T01.PB33282	2209	–
T01.PB43769	2209	–
T01.PB29450	2212	–
T01.PB60084	2212	–
T01.PB40463	2214	–
T01.PB32849	2217	–
T01.PB30605	2218	Crubella_Carubv10007871m
T01.PB61195	2220	–
T01.PB31168	2221	–
T01.PB40050	2221	–
T01.PB38701	2222	–
T01.PB61234	2225	–
T01.PB35386	2227	–
T01.PB30830	2228	–
T01.PB37934	2230	–
T01.PB38639	2232	–
T01.PB59083	2232	–
T01.PB41722	2234	–
T01.PB41153	2245	–
T01.PB60387	2246	–
T01.PB63220	2246	–
T01.PB62258	2251	–
T01.PB41371	2256	–
T01.PB40544	2257	–
T01.PB46018	2259	–
T01.PB39962	2261	–
T01.PB39669	2262	–
T01.PB59913	2263	–
T01.PB60087	2264	–
T01.PB33712	2269	–
T01.PB29323	2272	–
T01.PB38870	2274	–
T01.PB45298	2282	–
T01.PB28268	2284	–
T01.PB43298	2285	–
T01.PB40499	2286	–
T01.PB43924	2290	–
T01.PB33839	2290	Slycopersicum_Solyc10g062030.1.1
T01.PB41690	2298	–
T01.PB29200	2301	–
T01.PB34632	2303	–
T01.PB30946	2304	Egrandis_Eucgr.F01565.1
T01.PB28682	2306	Egrandis_Eucgr.F01565.1
T01.PB44441	2310	–
T01.PB34297	2311	Ptrichocarpa_Potri.005G123500.4
T01.PB28926	2313	–
T01.PB39171	2313	–
T01.PB59229	2318	–
T01.PB60519	2320	–
T01.PB38662	2322	–
T01.PB61395	2325	–
T01.PB45829	2333	–
T01.PB31961	2338	–
T01.PB30763	2351	–
T01.PB33970	2358	–
T01.PB43568	2363	Crubella_Carubv10016497m
T01.PB44526	2363	–
T01.PB61457	2366	–
T01.PB61119	2371	–
T01.PB35757	2375	–
T01.PB59059	2375	–
T01.PB44159	2376	–
T01.PB37760	2377	–
T01.PB32409	2385	–
T01.PB39633	2386	–
T01.PB45561	2393	–
T01.PB29066	2394	–
T01.PB28251	2397	–
T01.PB62987	2403	–
T01.PB59665	2404	Crubella_Carubv10007871m
T01.PB28066	2405	Egrandis_Eucgr.F01565.1
T01.PB43702	2408	–
T01.PB31379	2409	–
T01.PB42904	2409	–
T01.PB30562	2410	–
T01.PB60291	2413	–
T01.PB37850	2428	–
T01.PB60464	2435	–
T01.PB27258	2435	Ptrichocarpa_Potri.005G123500.4
T01.PB42177	2435	–
T01.PB45023	2435	Esalsugineum_Thhalv10022956m
T01.PB29347	2438	–
T01.PB37576	2440	–
T01.PB40200	2450	–
T01.PB59224	2454	Zmays_GRMZM5G800374_T01
T01.PB34681	2458	–
T01.PB41747	2460	–
T01.PB41234	2466	–
T01.PB62009	2467	Crubella_Carubv10016497m
T01.PB38061	2473	–
T01.PB33871	2476	Crubella_Carubv10007871m
T01.PB63136	2476	–
T01.PB37523	2480	–
T01.PB27740	2484	–
T01.PB42488	2485	Egrandis_Eucgr.F01565.1
T01.PB44943	2486	–
T01.PB63907	2488	–
T01.PB34163	2490	–
T01.PB40919	2490	–
T01.PB34508	2492	–
T01.PB63162	2502	–
T01.PB35074	2503	–
T01.PB61944	2512	–
T01.PB63777	2514	Esalsugineum_Thhalv10022956m
T01.PB61985	2518	–
T01.PB28774	2530	–
T01.PB63016	2534	Crubella_Carubv10016497m
T01.PB63273	2537	–
T01.PB41422	2541	–
T01.PB45158	2541	–
T01.PB61207	2551	–
T01.PB35776	2569	–
T01.PB36923	2573	–
T01.PB39065	2576	–
T01.PB41617	2579	–
T01.PB46262	2583	–
T01.PB62834	2586	–
T01.PB30754	2588	–
T01.PB43382	2590	–
T01.PB63960	2596	–
T01.PB42660	2598	–
T01.PB33496	2602	–
T01.PB45498	2607	–
T01.PB27550	2612	Egrandis_Eucgr.F01565.1
T01.PB29637	2625	–
T01.PB35647	2630	–
T01.PB63432	2637	–
T01.PB38350	2641	–
T01.PB42205	2643	–
T01.PB45982	2644	–
T01.PB62563	2648	–
T01.PB28054	2657	–
T01.PB63717	2659	–
T01.PB30777	2686	–
T01.PB29649	2687	–
T01.PB33168	2689	–
T01.PB45007	2695	–
T01.PB45758	2697	–
T01.PB41868	2703	–
T01.PB33194	2707	Egrandis_Eucgr.F01565.1
T01.PB59238	2708	–
T01.PB33472	2717	Egrandis_Eucgr.F01565.1
T01.PB33779	2751	–
T01.PB61789	2766	–
T01.PB28445	2770	–
T01.PB37814	2772	–
T01.PB61919	2773	–
T01.PB41666	2775	–
T01.PB38498	2783	Mesculenta_Manes.01G135100.6
T01.PB33886	2818	–
T01.PB63486	2829	–
T01.PB59397	2837	–
T01.PB61466	2864	–
T01.PB27659	2895	–
T01.PB69217	3063	–
T01.PB67048	3075	Ptrichocarpa_Potri.005G123500.4
T01.PB53289	3089	–
T01.PB53434	3096	–
T01.PB53200	3097	–
T01.PB52478	3099	Ptrichocarpa_Potri.005G123500.4
T01.PB53983	3118	–
T01.PB48602	3123	–
T01.PB48011	3129	–
T01.PB48741	3144	–
T01.PB65721	3151	–
T01.PB53111	3162	–
T01.PB50232	3170	–
T01.PB65724	3178	–
T01.PB66738	3194	Ptrichocarpa_Potri.005G123500.4
T01.PB68449	3197	–
T01.PB50594	3201	–
T01.PB53311	3204	–
T01.PB65248	3206	–
T01.PB52250	3222	–
T01.PB53633	3224	–
T01.PB66486	3230	–
T01.PB51203	3246	–
T01.PB54409	3247	–
T01.PB65123	3248	–
T01.PB68848	3274	Ptrichocarpa_Potri.005G123500.4
T01.PB51895	3276	–
T01.PB47717	3280	Esalsugineum_Thhalv10022956m
T01.PB66023	3281	–
T01.PB69112	3296	–
T01.PB65130	3309	–
T01.PB64380	3315	–
T01.PB69366	3316	–
T01.PB47980	3325	–
T01.PB66753	3342	–
T01.PB47153	3347	Ptrichocarpa_Potri.005G123500.4
T01.PB51974	3353	Ptrichocarpa_Potri.005G123500.4
T01.PB68373	3359	Ptrichocarpa_Potri.008G113500.1
T01.PB64796	3364	–
T01.PB47627	3377	–
T01.PB54271	3385	Egrandis_Eucgr.F01565.1
T01.PB46987	3386	Ptrichocarpa_Potri.005G123500.4
T01.PB54195	3427	Ptrichocarpa_Potri.005G123500.4
T01.PB49313	3441	–
T01.PB66814	3465	–
T01.PB66008	3474	Ptrichocarpa_Potri.005G123500.4
T01.PB65125	3479	–
T01.PB50314	3494	–
T01.PB65287	3509	–
T01.PB52444	3530	Crubella_Carubv10007871m
T01.PB67082	3549	–
T01.PB50490	3552	–
T01.PB67448	3554	–
T01.PB68971	3554	–
T01.PB65893	3568	–
T01.PB47188	3579	–
T01.PB64378	3633	–
T01.PB49967	3640	–
T01.PB64838	3640	–
T01.PB68838	3658	–
T01.PB67449	3673	–
T01.PB50928	3699	–
T01.PB68459	3726	Ptrichocarpa_Potri.008G113500.1
T01.PB67033	3756	–
T01.PB64962	3766	–
T01.PB65128	3791	–
T01.PB65039	3801	–
T01.PB67385	3840	–
T01.PB67374	3878	–
T01.PB51556	3945	–
T01.PB66044	3951	–
T01.PB66937	4012	–
T01.PB48588	4053	–
T01.PB65912	4133	–
T01.PB68214	4193	–
T01.PB66770	4218	–
T01.PB67893	4221	–
T01.PB54292	4232	–
T01.PB49590	4271	–
T01.PB66869	4279	–
T01.PB64781	4349	–
T01.PB53550	4352	–
T01.PB66014	4433	–
T01.PB65593	4474	–
T01.PB65937	4617	–
T01.PB64395	4909	NONBTAT026075.2
T01.PB64210	5110	–
T01.PB64501	5241	–
T01.PB64216	5567	–
T01.PB64431	5735	–
T01.PB69800	6715	–
T01.PB69666	7561	–
T01.PB70151	8025	–
T01.PB69631	8839	–
T01.PB70037	8959	–
T01.PB69967	10551	–
T01.PB70137	14757	–
average	1909
