# Supplementary material for: Identification of genes associated with ricinoleic acid accumulation in Hiptage benghalensis via transcriptome analysis
Source: Biotechnol Biofuels. 2019 Jan 21;12:16. doi: 10.1186/s13068-019-1358-2 (PMC6340187; doi:10.1186/s13068-019-1358-2)
Supplement: Supplementary file 12 — Additional file 12: Table S7. Overview of the differentially expressed lncRNAs co-expressed with the major lipid-related genes in H. benghalensis seeds. [file 13068_2019_1358_MOESM12_ESM.xlsx]

## Sheet: Sheet1
Additional file 12: Table S7. Overview of the differentially expressed lncRNAs co-expressed with the major lipid-related genes in H. benghalensis seeds.
Transcript ID	Known lncRNA name	FPKM
		S1	S2	S3	S4	S5
T01.PB24473	－	1.97	12.53	55.22	9.72	1.7
T01.PB3144	－	0.92	0.69	24.51	4.99	0.41
T01.PB6000	－	1.77	4.05	22.28	9.45	6.93
T01.PB2805	－	0.66	0.54	14.28	3.14	0.08
T01.PB58579	－	0.84	0.88	12.14	5.57	3.48
T01.PB57114	－	26.03	24.12	9.87	1.45	5.45
T01.PB56289	－	1.12	2.36	9.41	13.9	18.38
T01.PB61985	－	0	0.27	9.14	0.53	0
T01.PB55177	－	0.03	1.5	5.82	1.19	0.49
T01.PB63960	－	0.44	0.62	5.79	6.16	0.33
T01.PB6407	－	0.03	0.11	4.54	1.87	2.08
T01.PB33282	－	0.02	0	4.18	6.25	5.11
T01.PB23153	－	0.3	2.06	4.06	0.54	0.23
T01.PB21153	－	0.22	0	4.03	6.89	8.01
T01.PB14531	－	8.53	6.64	3.97	1.15	3.21
T01.PB36128	－	0.49	1.41	3.79	1.43	3.24
T01.PB29205	－	0.1	1.17	3.23	0.59	0.84
T01.PB33623	－	0.28	0.34	2.45	2.65	2.48
T01.PB30777	－	1.23	1.11	2.35	3.63	6.01
T01.PB58424	Gmax_Glyma.01G175700.9	0.04	0	2.24	1.19	1.22
T01.PB4239	－	13.9	14.09	2.23	0.58	1.42
T01.PB43924	－	0	0	1.46	1.64	0.25
T01.PB45982	－	0.07	0.2	1.43	0.58	0.65
T01.PB2650	－	0.41	0.31	1.04	1.32	0.97
T01.PB68449	－	0.2	0.1	1.01	0.76	0.57
T01.PB61944	－	0.04	0.15	0.72	0.36	0.34
T01.PB24977	－	3.55	3.26	0.55	0.29	0.06
T01.PB49590	－	0.06	0.04	0.39	0.24	0.04
T01.PB56338	－	4.56	5.12	34.05	23.77	29.56
T01.PB56702	－	1.59	1.95	7.55	6.67	3.43
T01.PB57798	－	0	0	4.8	2.87	0.2
T01.PB8618	－	0	0.52	4.01	1.72	0.49
T01.PB5330	－	0.1	0.49	3.14	2.2	1.42
T01.PB18210	－	20.75	12.03	2.49	1.47	1.01
T01.PB41234	－	0.09	0.11	1.62	1.52	1.46
