# Supplementary material for: Identification of genes associated with ricinoleic acid accumulation in Hiptage benghalensis via transcriptome analysis
Source: Biotechnol Biofuels. 2019 Jan 21;12:16. doi: 10.1186/s13068-019-1358-2 (PMC6340187; doi:10.1186/s13068-019-1358-2)
Supplement: Supplementary file 14 — Additional file 14: Table S9. Primers used in qRT-PCR. [file 13068_2019_1358_MOESM14_ESM.xlsx]

## Sheet: Sheet1
Additional file 14: Table S9. Primers used in qRT-PCR.
Gene	Transcript ID	Forward primer (5'-3')	Reverse primer (5'-3')
ACC	T01.PB27711	GCTGGCAATGAACGAGATGATA	ACGGCAGGCTTTCCTCAAA
ACP1	T01.PB24822	CAGACGCCACCGAGGTTAA	TCTTCCTCCACGCTGATTCC
ACP4	T01.PB11381	CCGAGGTTAATGGCGAGTCA	CCAATCTCATCTTGCTGCTTCT
EAR	T01.PB2664	TCTGCGTCAAGTTACTCCTTCA	CTCATGCCTCCACCATATCCA
FAH12-2	T01.PB16634	CCTGGTCTTGGTCACATACTTG	CCGTAATCTCTGTCCACCGTTA
KASII	T01.PB25657	CGATTGCGACGGCTTACTC	GACTTATGCCACTGACACCTTC
lncRNA	T01.PB56289	GTCGCCTTCAACGGAGTCT	AGCCAGAACCAAGCCACTT
lncRNA	T01.PB57114	TGCGGTGCCATTCAGTGT	AATGATGAACTCGCTGGATGC
lncRNA	T01.PB6000	CGTGTGACGGTGGTTGTAG	TTCTAGCCATCTTGTGGTAGGA
LPACT1	T01.PB69	TACTGCCTGTGCTGTGGTT	CGTTGAACCTGGACAATGGATA
OLE2	T01.PB19466	GCTGGAAGTCTCATCGGTCTC	CGCCGTATATGATTCGCCATC
OLE3	T01.PB1592	ACGATAACAGGAGACCAACAGT	AACCGCCAGAAGCCAAGAA
PAT1	T01.PB39853	CGTTCTTCCATCGGTTCCTC	CACTCTGTCGGCTCCTTCA
PDAT2	T01.PB36044	ACACAGCAGCATCAATACTTCC	ATCGTCAAGGTCATCAGCAATC
PXG2	T01.PB23967	ATCGCTTATTATGGCTGCTCTT	AGTTCACAGGCATGTATCTTCC
SAD	T01.PB2292	GACGAGAAACGCCACGAAA	TGAGCAACAGCCGAGTAATG
WRI1	T01.PB9186	CACAAGAGTCGCAACCATCC	GCTCCATGTCAGGTCATCCA
ACBP6	TRINITY_DN152232	CTGCTTGACCTTGGTGATGTAG	GCCGTCCTGGAATGTTCAAC
Cyclophilin	T01.PB15419	TCCAACGGCGGTTACTGAG	CACAACGGTAGTGACGACAATA
ACBP6 was not been sequenced by SMRT sequencing due to the SMRT sequencing technology is biased towards the identification of long fragments. So ACBP6 was produced by trinity de novo assembly from SGS sequencing data.
>TRINITY_DN152232
AAAGCATCCTTCCTATTGCCAACAGTTCGACAATCAGAGGTTTAATCTTGATTTAGAAGT CAGAATATTAGTAAAAACAAATCAGATAAAAAGGAGAATTCTACCTGATAGTAGCATAAA TAACTATAAAATCTTTAACCTAGATCAAACAACTAGTGACCACTCGGGTAACCGAACTTC ATTCCATCATAGACTAGTGTTAAACAAACAGTCTAATCTCCTACATGGTAACTGAAAAAA GCGAGTGAAGTTTAGAAGACAAGTCCCGTCCTCAGAACAGTTTTGTAGGAGGAGATAAGA TTAAAACTTTCATCAACTTCAAACATTCAAAAGACATATAAGCCAACATAACATAATTTT ACCAGTTTAATTCAACACAATTTAACGCACCAG…
